# Supplementary material for: Exploring non-covalent interactions in binary aromatic complexes
Source: CrystEngComm. 2025 Nov 26;28(1):101–11. doi: 10.1039/d5ce00989h (PMC12691248; doi:10.1039/d5ce00989h)
Supplement: CE-028-D5CE00989H-s001 [file CE-028-D5CE00989H-s001.zip]

Archive with 1 entries (1 files):
- Crystallographic_Data.cif
