# Supplementary material for: Exploring non-covalent interactions in binary aromatic complexes
Source: CrystEngComm. 2025 Nov 26;28(1):101–11. doi: 10.1039/d5ce00989h (PMC12691248; doi:10.1039/d5ce00989h)
Supplement: CE-028-D5CE00989H-s001 [file CE-028-D5CE00989H-s001.zip › Crystallographic_Data.cif]

data_powder_diffraction_data_set_C10170_001                                                                          
_diffrn_radiation_type          'Cu K\a~1~'
_diffrn_radiation_wavelength    1.54060
_diffrn_radiation_monochromator 'Germanium <111>'
_diffrn_source_voltage          40
_diffrn_source_current          30
_diffrn_measurement_device      '2-axis diffractometer'
_diffrn_measurement_device_type 'Stoe STADI-P'
_diffrn_detector_details        'Dectris Mythen 1K'
_diffrn_ambient_temperature     90
_pd_phase_id                    'p-C6H4Me2:C6F5Cl'
_pd_instr_location              'UCL Chemistry Room 313'
_pd_meas_scan_method            'step'
_pd_meas_2theta_range_min         0.0000
_pd_meas_2theta_range_max        60.8700
_pd_meas_2theta_range_inc         0.0150
_pd_proc_number_of_points       4059

loop_
_pd_meas_2theta_scan
_pd_meas_counts_total
   0.000         0
   0.015         0
   0.030         2
   0.045         0
   0.060         0
   0.075         0
   0.090         0
   0.105         1
   0.120         1
   0.135         0
   0.150         0
   0.165         0
   0.180         0
   0.195         0
   0.210         0
   0.225         1
   0.240         2
   0.255         1
   0.270         2
   0.285         2
   0.300         1
   0.315         1
   0.330         3
   0.345         1
   0.360         1
   0.375         2
   0.390         2
   0.405         2
   0.420         2
   0.435         1
   0.450         1
   0.465         1
   0.480         1
   0.495         1
   0.510         2
   0.525         1
   0.540         1
   0.555         0
   0.570         0
   0.585         0
   0.600         0
   0.615         1
   0.630         2
   0.645         2
   0.660         2
   0.675         1
   0.690         2
   0.705         1
   0.720         2
   0.735         4
   0.750         2
   0.765         1
   0.780         1
   0.795         3
   0.810         4
   0.825         4
   0.840         6
   0.855         6
   0.870         6
   0.885         5
   0.900         8
   0.915         9
   0.930        11
   0.945        16
   0.960        27
   0.975        43
   0.990        38
   1.005        52
   1.020        47
   1.035        60
   1.050        61
   1.065        69
   1.080        70
   1.095        85
   1.110        82
   1.125        86
   1.140        98
   1.155       101
   1.170       100
   1.185        93
   1.200       107
   1.215        95
   1.230        91
   1.245        87
   1.260        82
   1.275        82
   1.290        88
   1.305        85
   1.320        72
   1.335        74
   1.350        76
   1.365        69
   1.380        65
   1.395        67
   1.410        62
   1.425        58
   1.440        63
   1.455        59
   1.470        60
   1.485        63
   1.500        64
   1.515        58
   1.530        59
   1.545        57
   1.560        61
   1.575        63
   1.590        63
   1.605        55
   1.620        59
   1.635        46
   1.650        43
   1.665        43
   1.680        43
   1.695        45
   1.710        39
   1.725        49
   1.740        53
   1.755        55
   1.770        55
   1.785        49
   1.800        48
   1.815        44
   1.830        51
   1.845        44
   1.860        41
   1.875        48
   1.890        46
   1.905        57
   1.920        53
   1.935        42
   1.950        52
   1.965        48
   1.980        50
   1.995        42
   2.010        37
   2.025        44
   2.040        46
   2.055        43
   2.070        44
   2.085        42
   2.100        42
   2.115        47
   2.130        52
   2.145        39
   2.160        33
   2.175        44
   2.190        50
   2.205        41
   2.220        38
   2.235        45
   2.250        50
   2.265        45
   2.280        41
   2.295        33
   2.310        35
   2.325        43
   2.340        40
   2.355        34
   2.370        49
   2.385        42
   2.400        44
   2.415        38
   2.430        36
   2.445        41
   2.460        44
   2.475        41
   2.490        33
   2.505        33
   2.520        40
   2.535        43
   2.550        38
   2.565        43
   2.580        42
   2.595        47
   2.610        48
   2.625        39
   2.640        39
   2.655        28
   2.670        39
   2.685        40
   2.700        46
   2.715        36
   2.730        32
   2.745        43
   2.760        43
   2.775        43
   2.790        45
   2.805        35
   2.820        34
   2.835        38
   2.850        51
   2.865        39
   2.880        34
   2.895        47
   2.910        39
   2.925        35
   2.940        46
   2.955        38
   2.970        43
   2.985        38
   3.000        39
   3.015        41
   3.030        53
   3.045        46
   3.060        42
   3.075        32
   3.090        37
   3.105        34
   3.120        37
   3.135        41
   3.150        52
   3.165        56
   3.180        44
   3.195        41
   3.210        45
   3.225        41
   3.240        47
   3.255        47
   3.270        37
   3.285        44
   3.300        54
   3.315        43
   3.330        41
   3.345        46
   3.360        46
   3.375        53
   3.390        38
   3.405        45
   3.420        49
   3.435        52
   3.450        47
   3.465        43
   3.480        43
   3.495        46
   3.510        38
   3.525        47
   3.540        56
   3.555        48
   3.570        39
   3.585        43
   3.600        51
   3.615        53
   3.630        44
   3.645        48
   3.660        49
   3.675        47
   3.690        38
   3.705        49
   3.720        48
   3.735        44
   3.750        48
   3.765        43
   3.780        41
   3.795        49
   3.810        49
   3.825        42
   3.840        44
   3.855        49
   3.870        56
   3.885        50
   3.900        52
   3.915        56
   3.930        54
   3.945        41
   3.960        48
   3.975        42
   3.990        47
   4.005        55
   4.020        54
   4.035        54
   4.050        60
   4.065        53
   4.080        50
   4.095        55
   4.110        48
   4.125        44
   4.140        57
   4.155        44
   4.170        49
   4.185        56
   4.200        61
   4.215        49
   4.230        54
   4.245        57
   4.260        44
   4.275        43
   4.290        55
   4.305        62
   4.320        62
   4.335        56
   4.350        62
   4.365        46
   4.380        48
   4.395        59
   4.410        52
   4.425        50
   4.440        56
   4.455        48
   4.470        56
   4.485        53
   4.500        38
   4.515        47
   4.530        58
   4.545        59
   4.560        50
   4.575        46
   4.590        46
   4.605        56
   4.620        59
   4.635        57
   4.650        55
   4.665        48
   4.680        49
   4.695        53
   4.710        46
   4.725        54
   4.740        50
   4.755        51
   4.770        58
   4.785        59
   4.800        68
   4.815        51
   4.830        52
   4.845        50
   4.860        50
   4.875        64
   4.890        62
   4.905        51
   4.920        59
   4.935        59
   4.950        64
   4.965        71
   4.980        68
   4.995        58
   5.010        51
   5.025        63
   5.040        56
   5.055        63
   5.070        56
   5.085        59
   5.100        63
   5.115        53
   5.130        60
   5.145        56
   5.160        48
   5.175        51
   5.190        44
   5.205        47
   5.220        54
   5.235        55
   5.250        48
   5.265        60
   5.280        55
   5.295        58
   5.310        67
   5.325        56
   5.340        58
   5.355        56
   5.370        70
   5.385        69
   5.400        71
   5.415        61
   5.430        62
   5.445        55
   5.460        68
   5.475        70
   5.490        65
   5.505        62
   5.520        66
   5.535        60
   5.550        59
   5.565        53
   5.580        59
   5.595        65
   5.610        68
   5.625        71
   5.640        61
   5.655        59
   5.670        63
   5.685        65
   5.700        66
   5.715        64
   5.730        72
   5.745        71
   5.760        64
   5.775        57
   5.790        59
   5.805        59
   5.820        60
   5.835        61
   5.850        59
   5.865        68
   5.880        59
   5.895        63
   5.910        63
   5.925        75
   5.940        65
   5.955        61
   5.970        69
   5.985        65
   6.000        63
   6.015        63
   6.030        60
   6.045        59
   6.060        57
   6.075        57
   6.090        61
   6.105        62
   6.120        71
   6.135        63
   6.150        65
   6.165        61
   6.180        64
   6.195        70
   6.210        71
   6.225        73
   6.240        65
   6.255        75
   6.270        67
   6.285        68
   6.300        66
   6.315        79
   6.330        67
   6.345        82
   6.360        57
   6.375        49
   6.390        65
   6.405        76
   6.420        77
   6.435        74
   6.450        68
   6.465        75
   6.480        67
   6.495        61
   6.510        64
   6.525        71
   6.540        60
   6.555        64
   6.570        74
   6.585        64
   6.600        60
   6.615        68
   6.630        63
   6.645        58
   6.660        63
   6.675        55
   6.690        61
   6.705        67
   6.720        59
   6.735        56
   6.750        61
   6.765        70
   6.780        66
   6.795        74
   6.810        79
   6.825        58
   6.840        60
   6.855        53
   6.870        70
   6.885        69
   6.900        70
   6.915        66
   6.930        55
   6.945        73
   6.960        73
   6.975        65
   6.990        64
   7.005        65
   7.020        71
   7.035        58
   7.050        70
   7.065        55
   7.080        69
   7.095        63
   7.110        74
   7.125        70
   7.140        73
   7.155        74
   7.170        56
   7.185        57
   7.200        66
   7.215        73
   7.230        70
   7.245        70
   7.260        65
   7.275        60
   7.290        68
   7.305        67
   7.320        63
   7.335        72
   7.350        77
   7.365        64
   7.380        71
   7.395        70
   7.410        75
   7.425        67
   7.440        68
   7.455        59
   7.470        70
   7.485        57
   7.500        72
   7.515        76
   7.530        72
   7.545        65
   7.560        61
   7.575        75
   7.590        63
   7.605        70
   7.620        68
   7.635        74
   7.650        78
   7.665        77
   7.680        64
   7.695        80
   7.710        77
   7.725        59
   7.740        78
   7.755        72
   7.770        70
   7.785        67
   7.800        66
   7.815        67
   7.830        70
   7.845        71
   7.860        69
   7.875        68
   7.890        76
   7.905        69
   7.920        56
   7.935        68
   7.950        83
   7.965        68
   7.980        66
   7.995        73
   8.010        73
   8.025        69
   8.040        72
   8.055        63
   8.070        66
   8.085        70
   8.100        71
   8.115        75
   8.130        76
   8.145        75
   8.160        83
   8.175        68
   8.190        64
   8.205        63
   8.220        70
   8.235        60
   8.250        63
   8.265        52
   8.280        72
   8.295        75
   8.310        72
   8.325        76
   8.340        70
   8.355        71
   8.370        75
   8.385        65
   8.400        66
   8.415        62
   8.430        76
   8.445        76
   8.460        66
   8.475        72
   8.490        77
   8.505        79
   8.520        77
   8.535        84
   8.550        72
   8.565        75
   8.580        81
   8.595        70
   8.610        68
   8.625        83
   8.640        75
   8.655        82
   8.670        70
   8.685        69
   8.700        65
   8.715        78
   8.730        86
   8.745        75
   8.760        79
   8.775        79
   8.790        74
   8.805        83
   8.820        97
   8.835        80
   8.850        79
   8.865        81
   8.880        86
   8.895        78
   8.910        73
   8.925        73
   8.940        76
   8.955        69
   8.970        67
   8.985        74
   9.000        77
   9.015        83
   9.030        74
   9.045        82
   9.060        66
   9.075        77
   9.090        80
   9.105        82
   9.120        68
   9.135        67
   9.150        69
   9.165        83
   9.180        79
   9.195        80
   9.210        95
   9.225        65
   9.240        63
   9.255        68
   9.270        87
   9.285        75
   9.300        77
   9.315        76
   9.330        71
   9.345        77
   9.360        73
   9.375        82
   9.390        82
   9.405        76
   9.420        71
   9.435        74
   9.450        75
   9.465        74
   9.480        65
   9.495        63
   9.510        73
   9.525        66
   9.540        76
   9.555        80
   9.570        74
   9.585        74
   9.600        76
   9.615        74
   9.630        67
   9.645        88
   9.660        78
   9.675        89
   9.690        87
   9.705        75
   9.720        76
   9.735        76
   9.750        78
   9.765        77
   9.780        82
   9.795        90
   9.810        76
   9.825        71
   9.840        80
   9.855        75
   9.870        84
   9.885        77
   9.900        68
   9.915        76
   9.930        77
   9.945        80
   9.960        85
   9.975        79
   9.990        80
  10.005        75
  10.020        95
  10.035        73
  10.050        86
  10.065        96
  10.080        86
  10.095        78
  10.110        81
  10.125        77
  10.140        89
  10.155        92
  10.170        72
  10.185        77
  10.200        84
  10.215        80
  10.230        64
  10.245        84
  10.260        84
  10.275        83
  10.290        79
  10.305        78
  10.320        74
  10.335        75
  10.350        78
  10.365        79
  10.380        78
  10.395        91
  10.410        89
  10.425        71
  10.440        76
  10.455        87
  10.470        75
  10.485        72
  10.500        97
  10.515        88
  10.530        82
  10.545        75
  10.560        66
  10.575        82
  10.590        80
  10.605        75
  10.620        73
  10.635        87
  10.650        82
  10.665        88
  10.680        77
  10.695        85
  10.710        86
  10.725        74
  10.740        70
  10.755        75
  10.770        81
  10.785        84
  10.800        77
  10.815       102
  10.830        87
  10.845        84
  10.860        92
  10.875        80
  10.890        97
  10.905        84
  10.920        86
  10.935        82
  10.950        73
  10.965        84
  10.980        72
  10.995        84
  11.010        88
  11.025        97
  11.040        81
  11.055        81
  11.070        68
  11.085        75
  11.100        87
  11.115        89
  11.130        96
  11.145        76
  11.160        88
  11.175        84
  11.190        77
  11.205        86
  11.220        84
  11.235        87
  11.250        85
  11.265        92
  11.280        89
  11.295        91
  11.310        70
  11.325        75
  11.340        84
  11.355        83
  11.370        84
  11.385        76
  11.400        79
  11.415       108
  11.430        94
  11.445        93
  11.460        72
  11.475        83
  11.490        79
  11.505        75
  11.520        86
  11.535        80
  11.550        77
  11.565        79
  11.580        81
  11.595        90
  11.610        99
  11.625        87
  11.640        81
  11.655        73
  11.670        79
  11.685        76
  11.700        73
  11.715        75
  11.730        80
  11.745        90
  11.760        87
  11.775        86
  11.790        98
  11.805        82
  11.820        82
  11.835        78
  11.850        83
  11.865        87
  11.880        93
  11.895       103
  11.910        88
  11.925        93
  11.940        98
  11.955        92
  11.970       114
  11.985       111
  12.000       124
  12.015       121
  12.030       124
  12.045       133
  12.060       155
  12.075       135
  12.090       155
  12.105       170
  12.120       202
  12.135       230
  12.150       314
  12.165       353
  12.180       404
  12.195       450
  12.210       538
  12.225       701
  12.240       851
  12.255      1024
  12.270      1194
  12.285      1376
  12.300      1340
  12.315      1168
  12.330       936
  12.345       620
  12.360       425
  12.375       265
  12.390       207
  12.405       162
  12.420       132
  12.435       130
  12.450       121
  12.465       127
  12.480       119
  12.495       124
  12.510       115
  12.525       110
  12.540       107
  12.555       108
  12.570       103
  12.585        98
  12.600        93
  12.615       102
  12.630       105
  12.645        97
  12.660       106
  12.675        95
  12.690       115
  12.705       110
  12.720        88
  12.735       113
  12.750       117
  12.765       129
  12.780       136
  12.795       176
  12.810       174
  12.825       244
  12.840       260
  12.855       327
  12.870       396
  12.885       458
  12.900       588
  12.915       723
  12.930       924
  12.945      1144
  12.960      1428
  12.975      1556
  12.990      1647
  13.005      1683
  13.020      1547
  13.035      1291
  13.050       994
  13.065       760
  13.080       538
  13.095       311
  13.110       242
  13.125       167
  13.140       146
  13.155       153
  13.170       115
  13.185       111
  13.200       113
  13.215       107
  13.230        96
  13.245        92
  13.260        94
  13.275       100
  13.290        82
  13.305        92
  13.320        92
  13.335        84
  13.350        80
  13.365        87
  13.380        95
  13.395        95
  13.410        81
  13.425        88
  13.440        86
  13.455        84
  13.470        81
  13.485        84
  13.500        89
  13.515        98
  13.530        91
  13.545        99
  13.560        87
  13.575       109
  13.590       105
  13.605        83
  13.620        88
  13.635        82
  13.650        93
  13.665        82
  13.680       104
  13.695       102
  13.710       111
  13.725       103
  13.740        98
  13.755       101
  13.770       106
  13.785       104
  13.800       110
  13.815       105
  13.830       112
  13.845       119
  13.860       124
  13.875       116
  13.890       107
  13.905       105
  13.920        99
  13.935       122
  13.950       116
  13.965       117
  13.980       124
  13.995       129
  14.010       130
  14.025       124
  14.040       122
  14.055       123
  14.070       111
  14.085       120
  14.100       102
  14.115        97
  14.130       100
  14.145        97
  14.160        99
  14.175       100
  14.190        98
  14.205       103
  14.220       103
  14.235       104
  14.250        97
  14.265       105
  14.280       115
  14.295       114
  14.310        97
  14.325       100
  14.340       106
  14.355        99
  14.370        96
  14.385        95
  14.400       107
  14.415        97
  14.430        85
  14.445        70
  14.460        88
  14.475        94
  14.490        93
  14.505        94
  14.520        82
  14.535        91
  14.550        86
  14.565        98
  14.580       112
  14.595       104
  14.610       106
  14.625       112
  14.640       123
  14.655       136
  14.670       147
  14.685       174
  14.700       215
  14.715       250
  14.730       346
  14.745       411
  14.760       528
  14.775       779
  14.790       984
  14.805      1231
  14.820      1739
  14.835      2162
  14.850      2547
  14.865      2795
  14.880      2659
  14.895      2210
  14.910      1526
  14.925       886
  14.940       446
  14.955       263
  14.970       162
  14.985       141
  15.000       126
  15.015       101
  15.030        95
  15.045       112
  15.060        99
  15.075       101
  15.090       106
  15.105        94
  15.120        88
  15.135        85
  15.150        96
  15.165       102
  15.180        97
  15.195       100
  15.210        96
  15.225        89
  15.240        88
  15.255        81
  15.270        96
  15.285        78
  15.300        94
  15.315        87
  15.330        84
  15.345        73
  15.360        77
  15.375        88
  15.390        95
  15.405        85
  15.420        79
  15.435        91
  15.450        87
  15.465       106
  15.480        95
  15.495        83
  15.510        88
  15.525        88
  15.540        79
  15.555        94
  15.570        83
  15.585        84
  15.600        83
  15.615        84
  15.630        83
  15.645        91
  15.660        85
  15.675        83
  15.690        93
  15.705        88
  15.720        96
  15.735        95
  15.750        88
  15.765        82
  15.780        94
  15.795        88
  15.810        85
  15.825        92
  15.840        95
  15.855        80
  15.870       114
  15.885       104
  15.900        88
  15.915        80
  15.930        81
  15.945        98
  15.960        80
  15.975        89
  15.990        88
  16.005        87
  16.020        89
  16.035       103
  16.050       113
  16.065        97
  16.080       123
  16.095       121
  16.110       114
  16.125       115
  16.140       106
  16.155       111
  16.170        96
  16.185       103
  16.200        92
  16.215        98
  16.230       104
  16.245       102
  16.260       101
  16.275        99
  16.290        95
  16.305        96
  16.320        85
  16.335        93
  16.350        92
  16.365        96
  16.380        83
  16.395        86
  16.410        84
  16.425        95
  16.440       104
  16.455        89
  16.470        82
  16.485        97
  16.500        97
  16.515        90
  16.530        86
  16.545        91
  16.560        99
  16.575        97
  16.590        89
  16.605        82
  16.620       103
  16.635       108
  16.650       104
  16.665        93
  16.680        84
  16.695        77
  16.710        72
  16.725        87
  16.740        91
  16.755        98
  16.770        92
  16.785        91
  16.800        91
  16.815        85
  16.830        82
  16.845        79
  16.860        98
  16.875       103
  16.890        96
  16.905       108
  16.920        91
  16.935        96
  16.950       103
  16.965       107
  16.980       102
  16.995       111
  17.010       129
  17.025       142
  17.040       160
  17.055       182
  17.070       195
  17.085       257
  17.100       288
  17.115       327
  17.130       357
  17.145       409
  17.160       467
  17.175       561
  17.190       606
  17.205       652
  17.220       588
  17.235       488
  17.250       385
  17.265       287
  17.280       202
  17.295       156
  17.310       117
  17.325       119
  17.340       113
  17.355       100
  17.370        92
  17.385       105
  17.400        94
  17.415        89
  17.430        91
  17.445       103
  17.460       107
  17.475        92
  17.490       100
  17.505        88
  17.520        99
  17.535        95
  17.550        79
  17.565       101
  17.580       110
  17.595        95
  17.610        91
  17.625       101
  17.640       100
  17.655        96
  17.670        80
  17.685        91
  17.700        88
  17.715        88
  17.730        93
  17.745        97
  17.760        91
  17.775        94
  17.790        89
  17.805        88
  17.820        91
  17.835        82
  17.850        98
  17.865        93
  17.880       103
  17.895       122
  17.910       114
  17.925       110
  17.940       119
  17.955       129
  17.970       143
  17.985       176
  18.000       199
  18.015       188
  18.030       268
  18.045       320
  18.060       389
  18.075       417
  18.090       420
  18.105       487
  18.120       471
  18.135       432
  18.150       370
  18.165       337
  18.180       271
  18.195       197
  18.210       178
  18.225       131
  18.240       109
  18.255       121
  18.270       114
  18.285       109
  18.300       106
  18.315        89
  18.330        93
  18.345       101
  18.360        90
  18.375        93
  18.390        87
  18.405        83
  18.420       106
  18.435       100
  18.450       104
  18.465        95
  18.480        81
  18.495        92
  18.510       104
  18.525        99
  18.540       101
  18.555        99
  18.570        93
  18.585        86
  18.600        85
  18.615        95
  18.630        89
  18.645        99
  18.660        97
  18.675        88
  18.690        99
  18.705        84
  18.720        99
  18.735       105
  18.750       101
  18.765        95
  18.780        95
  18.795       103
  18.810       109
  18.825       108
  18.840       120
  18.855       128
  18.870       120
  18.885       104
  18.900       109
  18.915       115
  18.930       102
  18.945        89
  18.960        99
  18.975       108
  18.990       115
  19.005       104
  19.020        92
  19.035        92
  19.050        89
  19.065        93
  19.080        83
  19.095        89
  19.110        93
  19.125        97
  19.140        92
  19.155        91
  19.170        96
  19.185        79
  19.200        92
  19.215        98
  19.230        88
  19.245        82
  19.260        98
  19.275       110
  19.290        98
  19.305       105
  19.320       104
  19.335        95
  19.350        98
  19.365        94
  19.380        99
  19.395        96
  19.410       100
  19.425       105
  19.440        93
  19.455        99
  19.470       113
  19.485       113
  19.500       110
  19.515       103
  19.530       127
  19.545       118
  19.560       115
  19.575       104
  19.590       100
  19.605       103
  19.620       100
  19.635       113
  19.650       102
  19.665        96
  19.680        84
  19.695        88
  19.710       100
  19.725        86
  19.740        97
  19.755       103
  19.770        89
  19.785        94
  19.800        88
  19.815        92
  19.830        85
  19.845        97
  19.860        92
  19.875        95
  19.890       102
  19.905       113
  19.920       112
  19.935       119
  19.950       141
  19.965       142
  19.980       157
  19.995       166
  20.010       196
  20.025       216
  20.040       278
  20.055       343
  20.070       440
  20.085       555
  20.100       648
  20.115       713
  20.130       689
  20.145       672
  20.160       577
  20.175       447
  20.190       336
  20.205       263
  20.220       198
  20.235       165
  20.250       150
  20.265       121
  20.280       113
  20.295       117
  20.310       105
  20.325       108
  20.340       112
  20.355       101
  20.370        92
  20.385       109
  20.400        88
  20.415        99
  20.430        92
  20.445        81
  20.460        91
  20.475        93
  20.490        80
  20.505       100
  20.520        92
  20.535        92
  20.550        90
  20.565        97
  20.580        92
  20.595        97
  20.610       100
  20.625       112
  20.640       113
  20.655       102
  20.670        95
  20.685       107
  20.700        97
  20.715       111
  20.730       120
  20.745       118
  20.760       128
  20.775       119
  20.790       118
  20.805       129
  20.820       115
  20.835       124
  20.850       114
  20.865       103
  20.880       111
  20.895       109
  20.910       124
  20.925       111
  20.940       116
  20.955       116
  20.970       105
  20.985       107
  21.000       113
  21.015       113
  21.030       115
  21.045       107
  21.060       123
  21.075       142
  21.090       123
  21.105       121
  21.120       159
  21.135       156
  21.150       158
  21.165       168
  21.180       204
  21.195       231
  21.210       244
  21.225       240
  21.240       259
  21.255       294
  21.270       318
  21.285       346
  21.300       356
  21.315       390
  21.330       402
  21.345       393
  21.360       349
  21.375       299
  21.390       273
  21.405       255
  21.420       217
  21.435       170
  21.450       143
  21.465       133
  21.480       113
  21.495       109
  21.510        99
  21.525        99
  21.540        97
  21.555        92
  21.570        99
  21.585       113
  21.600        87
  21.615        99
  21.630        91
  21.645       100
  21.660       104
  21.675        88
  21.690       102
  21.705       107
  21.720        96
  21.735        88
  21.750       102
  21.765        94
  21.780       109
  21.795        88
  21.810        97
  21.825       104
  21.840       108
  21.855       107
  21.870        87
  21.885        75
  21.900        91
  21.915       101
  21.930        88
  21.945        92
  21.960        94
  21.975        81
  21.990        89
  22.005       103
  22.020       105
  22.035       109
  22.050        91
  22.065       102
  22.080       103
  22.095        97
  22.110       102
  22.125        98
  22.140       104
  22.155        82
  22.170        85
  22.185        95
  22.200        93
  22.215        88
  22.230        89
  22.245        91
  22.260        96
  22.275        91
  22.290       101
  22.305       103
  22.320        93
  22.335       103
  22.350       104
  22.365       113
  22.380        93
  22.395       100
  22.410        87
  22.425        95
  22.440        79
  22.455        91
  22.470       100
  22.485        94
  22.500        93
  22.515        94
  22.530       108
  22.545        98
  22.560        84
  22.575        89
  22.590        99
  22.605        82
  22.620        93
  22.635        88
  22.650        88
  22.665        94
  22.680        97
  22.695        93
  22.710        84
  22.725        87
  22.740       100
  22.755        95
  22.770        96
  22.785        91
  22.800        95
  22.815        91
  22.830        95
  22.845        85
  22.860        88
  22.875        82
  22.890        91
  22.905       103
  22.920        91
  22.935        97
  22.950        81
  22.965       104
  22.980       111
  22.995       111
  23.010       101
  23.025        97
  23.040       110
  23.055       118
  23.070       111
  23.085       110
  23.100        99
  23.115       106
  23.130        90
  23.145        96
  23.160        87
  23.175        98
  23.190        87
  23.205        94
  23.220       105
  23.235       102
  23.250        90
  23.265       102
  23.280        83
  23.295       103
  23.310        98
  23.325        93
  23.340        81
  23.355        88
  23.370        97
  23.385        87
  23.400        98
  23.415        96
  23.430        85
  23.445        92
  23.460       105
  23.475        87
  23.490        93
  23.505        98
  23.520        93
  23.535        92
  23.550        84
  23.565        87
  23.580        92
  23.595        93
  23.610       110
  23.625       107
  23.640       109
  23.655        94
  23.670       101
  23.685       102
  23.700        99
  23.715       100
  23.730       100
  23.745        98
  23.760        96
  23.775        80
  23.790        90
  23.805        92
  23.820       104
  23.835       100
  23.850       104
  23.865        98
  23.880        99
  23.895       106
  23.910        91
  23.925       108
  23.940       130
  23.955       133
  23.970       134
  23.985       142
  24.000       186
  24.015       201
  24.030       239
  24.045       287
  24.060       372
  24.075       456
  24.090       559
  24.105       651
  24.120       785
  24.135       912
  24.150      1048
  24.165      1128
  24.180      1223
  24.195      1279
  24.210      1272
  24.225      1242
  24.240      1090
  24.255       909
  24.270       711
  24.285       590
  24.300       524
  24.315       387
  24.330       300
  24.345       244
  24.360       223
  24.375       197
  24.390       167
  24.405       130
  24.420       140
  24.435       128
  24.450       111
  24.465        95
  24.480       101
  24.495       116
  24.510        90
  24.525       110
  24.540       114
  24.555       107
  24.570       103
  24.585       104
  24.600       107
  24.615       112
  24.630       114
  24.645       107
  24.660        98
  24.675       125
  24.690       114
  24.705       102
  24.720       119
  24.735       139
  24.750       121
  24.765       126
  24.780       128
  24.795       128
  24.810       106
  24.825       104
  24.840        99
  24.855        90
  24.870        98
  24.885       105
  24.900       100
  24.915        99
  24.930        91
  24.945        91
  24.960        92
  24.975       103
  24.990       105
  25.005        90
  25.020       101
  25.035        91
  25.050        96
  25.065       100
  25.080       101
  25.095        90
  25.110        90
  25.125       102
  25.140        99
  25.155        93
  25.170       112
  25.185        98
  25.200        98
  25.215       106
  25.230        99
  25.245       104
  25.260        96
  25.275       102
  25.290       107
  25.305        97
  25.320       115
  25.335        99
  25.350        92
  25.365       112
  25.380        92
  25.395       100
  25.410        92
  25.425        98
  25.440        93
  25.455       102
  25.470       101
  25.485       108
  25.500        95
  25.515       101
  25.530        99
  25.545       108
  25.560       101
  25.575        86
  25.590       100
  25.605        99
  25.620       108
  25.635       120
  25.650       123
  25.665       127
  25.680       145
  25.695       155
  25.710       165
  25.725       178
  25.740       163
  25.755       174
  25.770       167
  25.785       194
  25.800       154
  25.815       159
  25.830       151
  25.845       120
  25.860       132
  25.875       126
  25.890       116
  25.905       114
  25.920       146
  25.935       160
  25.950       181
  25.965       192
  25.980       197
  25.995       227
  26.010       267
  26.025       323
  26.040       362
  26.055       457
  26.070       540
  26.085       583
  26.100       660
  26.115       677
  26.130       673
  26.145       757
  26.160       733
  26.175       732
  26.190       808
  26.205       728
  26.220       698
  26.235       615
  26.250       546
  26.265       484
  26.280       392
  26.295       319
  26.310       239
  26.325       205
  26.340       189
  26.355       172
  26.370       152
  26.385       128
  26.400       109
  26.415       107
  26.430       120
  26.445       101
  26.460        92
  26.475        98
  26.490        98
  26.505        90
  26.520        85
  26.535        99
  26.550        94
  26.565        98
  26.580       103
  26.595        97
  26.610        77
  26.625        83
  26.640        79
  26.655        79
  26.670        96
  26.685        97
  26.700        88
  26.715        85
  26.730        66
  26.745        65
  26.760        85
  26.775        93
  26.790        80
  26.805        74
  26.820        92
  26.835        91
  26.850        89
  26.865        89
  26.880        92
  26.895        93
  26.910       100
  26.925        84
  26.940        91
  26.955        73
  26.970        83
  26.985        83
  27.000        98
  27.015        96
  27.030        98
  27.045       109
  27.060        85
  27.075        91
  27.090       102
  27.105       106
  27.120       108
  27.135       106
  27.150       106
  27.165       106
  27.180        88
  27.195        85
  27.210        93
  27.225        86
  27.240        96
  27.255        91
  27.270        89
  27.285        93
  27.300        90
  27.315       104
  27.330       107
  27.345       121
  27.360        97
  27.375        98
  27.390       109
  27.405       115
  27.420       119
  27.435       131
  27.450       142
  27.465       175
  27.480       203
  27.495       223
  27.510       251
  27.525       253
  27.540       275
  27.555       271
  27.570       267
  27.585       307
  27.600       292
  27.615       292
  27.630       315
  27.645       289
  27.660       281
  27.675       296
  27.690       267
  27.705       271
  27.720       227
  27.735       198
  27.750       215
  27.765       239
  27.780       239
  27.795       307
  27.810       391
  27.825       568
  27.840       737
  27.855      1040
  27.870      1520
  27.885      2109
  27.900      2538
  27.915      2923
  27.930      3120
  27.945      3051
  27.960      3132
  27.975      3229
  27.990      3388
  28.005      3421
  28.020      3388
  28.035      3179
  28.050      2757
  28.065      2092
  28.080      1427
  28.095       958
  28.110       674
  28.125       461
  28.140       351
  28.155       285
  28.170       268
  28.185       246
  28.200       209
  28.215       197
  28.230       212
  28.245       201
  28.260       200
  28.275       175
  28.290       180
  28.305       168
  28.320       127
  28.335       124
  28.350       125
  28.365       118
  28.380       116
  28.395       109
  28.410       105
  28.425        98
  28.440       109
  28.455        95
  28.470        94
  28.485        95
  28.500        84
  28.515        82
  28.530       101
  28.545        92
  28.560        85
  28.575        93
  28.590        84
  28.605        84
  28.620        91
  28.635        83
  28.650        69
  28.665        87
  28.680        89
  28.695        83
  28.710        82
  28.725        82
  28.740        83
  28.755        90
  28.770        90
  28.785        92
  28.800        91
  28.815        89
  28.830        83
  28.845        91
  28.860        82
  28.875        88
  28.890        89
  28.905        74
  28.920        81
  28.935        80
  28.950        77
  28.965        94
  28.980        80
  28.995        96
  29.010        85
  29.025        76
  29.040        86
  29.055        94
  29.070        80
  29.085        83
  29.100        96
  29.115        88
  29.130        99
  29.145        91
  29.160        92
  29.175        91
  29.190        90
  29.205        78
  29.220        87
  29.235        79
  29.250        93
  29.265        96
  29.280        98
  29.295        90
  29.310        89
  29.325       106
  29.340       109
  29.355       110
  29.370       120
  29.385       107
  29.400       112
  29.415       109
  29.430       108
  29.445       117
  29.460       106
  29.475       106
  29.490        91
  29.505        95
  29.520        93
  29.535        91
  29.550        90
  29.565        95
  29.580        80
  29.595        74
  29.610        75
  29.625        81
  29.640        84
  29.655        91
  29.670       103
  29.685        87
  29.700        94
  29.715        96
  29.730        98
  29.745       104
  29.760       114
  29.775       144
  29.790       168
  29.805       174
  29.820       197
  29.835       242
  29.850       281
  29.865       381
  29.880       455
  29.895       573
  29.910       672
  29.925       829
  29.940       933
  29.955      1009
  29.970      1099
  29.985      1101
  30.000       994
  30.015       822
  30.030       643
  30.045       519
  30.060       380
  30.075       251
  30.090       200
  30.105       182
  30.120       148
  30.135       124
  30.150       102
  30.165        99
  30.180       106
  30.195        90
  30.210        86
  30.225        85
  30.240        77
  30.255        82
  30.270        80
  30.285        67
  30.300        70
  30.315        75
  30.330        64
  30.345        71
  30.360        77
  30.375        89
  30.390        68
  30.405        80
  30.420        71
  30.435        71
  30.450        94
  30.465        79
  30.480        80
  30.495        79
  30.510        87
  30.525        71
  30.540        77
  30.555        81
  30.570        79
  30.585        73
  30.600        86
  30.615        90
  30.630        98
  30.645       114
  30.660       105
  30.675       100
  30.690       104
  30.705       120
  30.720       126
  30.735       129
  30.750       109
  30.765       102
  30.780        94
  30.795        99
  30.810        84
  30.825        84
  30.840        94
  30.855        76
  30.870        65
  30.885        67
  30.900        72
  30.915        77
  30.930        77
  30.945        73
  30.960        68
  30.975        73
  30.990        75
  31.005        70
  31.020        68
  31.035        79
  31.050        77
  31.065        81
  31.080        85
  31.095        65
  31.110        70
  31.125        70
  31.140        70
  31.155        80
  31.170        76
  31.185        72
  31.200        71
  31.215        63
  31.230        68
  31.245        64
  31.260        65
  31.275        68
  31.290        72
  31.305        72
  31.320        78
  31.335        83
  31.350        89
  31.365        79
  31.380       100
  31.395       108
  31.410        95
  31.425       121
  31.440       144
  31.455       177
  31.470       191
  31.485       189
  31.500       228
  31.515       231
  31.530       239
  31.545       259
  31.560       296
  31.575       279
  31.590       294
  31.605       296
  31.620       277
  31.635       267
  31.650       250
  31.665       218
  31.680       197
  31.695       171
  31.710       162
  31.725       151
  31.740       128
  31.755       104
  31.770        97
  31.785        91
  31.800        81
  31.815        67
  31.830        76
  31.845        82
  31.860        71
  31.875        70
  31.890        71
  31.905        69
  31.920        81
  31.935        77
  31.950        66
  31.965        69
  31.980        97
  31.995        68
  32.010        72
  32.025        65
  32.040        78
  32.055        81
  32.070        75
  32.085        78
  32.100        90
  32.115        86
  32.130        87
  32.145       105
  32.160       114
  32.175       150
  32.190       166
  32.205       184
  32.220       221
  32.235       240
  32.250       279
  32.265       299
  32.280       300
  32.295       332
  32.310       366
  32.325       338
  32.340       317
  32.355       303
  32.370       321
  32.385       272
  32.400       270
  32.415       233
  32.430       217
  32.445       175
  32.460       145
  32.475       144
  32.490       143
  32.505       145
  32.520       110
  32.535        83
  32.550        94
  32.565       105
  32.580       111
  32.595        99
  32.610        91
  32.625       114
  32.640       119
  32.655       126
  32.670       159
  32.685       188
  32.700       212
  32.715       255
  32.730       331
  32.745       375
  32.760       439
  32.775       442
  32.790       412
  32.805       366
  32.820       320
  32.835       246
  32.850       202
  32.865       173
  32.880       153
  32.895       109
  32.910        98
  32.925        87
  32.940        73
  32.955        64
  32.970        76
  32.985        75
  33.000        71
  33.015        70
  33.030        69
  33.045        79
  33.060        76
  33.075        76
  33.090        78
  33.105        76
  33.120        84
  33.135        82
  33.150        73
  33.165        76
  33.180        88
  33.195        81
  33.210        82
  33.225        77
  33.240        85
  33.255        67
  33.270        77
  33.285        78
  33.300        75
  33.315        81
  33.330        79
  33.345        80
  33.360        76
  33.375        86
  33.390       100
  33.405       103
  33.420        85
  33.435        97
  33.450        96
  33.465        90
  33.480        95
  33.495        96
  33.510        95
  33.525        84
  33.540        85
  33.555        82
  33.570        81
  33.585        84
  33.600        72
  33.615        76
  33.630        64
  33.645        63
  33.660        60
  33.675        60
  33.690        71
  33.705        63
  33.720        61
  33.735        64
  33.750        57
  33.765        52
  33.780        58
  33.795        65
  33.810        66
  33.825        64
  33.840        59
  33.855        72
  33.870        74
  33.885        64
  33.900        81
  33.915        74
  33.930        69
  33.945        64
  33.960        69
  33.975        64
  33.990        66
  34.005        54
  34.020        50
  34.035        56
  34.050        48
  34.065        60
  34.080        61
  34.095        63
  34.110        54
  34.125        58
  34.140        63
  34.155        60
  34.170        61
  34.185        67
  34.200        74
  34.215        61
  34.230        62
  34.245        61
  34.260        55
  34.275        58
  34.290        69
  34.305        66
  34.320        64
  34.335        66
  34.350        64
  34.365        59
  34.380        74
  34.395        75
  34.410        71
  34.425        71
  34.440        72
  34.455        84
  34.470        76
  34.485        72
  34.500        66
  34.515        69
  34.530        80
  34.545        82
  34.560        80
  34.575        75
  34.590        77
  34.605        80
  34.620        88
  34.635        84
  34.650        94
  34.665       100
  34.680       102
  34.695       113
  34.710       151
  34.725       148
  34.740       178
  34.755       198
  34.770       209
  34.785       200
  34.800       190
  34.815       183
  34.830       206
  34.845       189
  34.860       155
  34.875       127
  34.890       114
  34.905        97
  34.920        85
  34.935        85
  34.950        88
  34.965        83
  34.980        80
  34.995        69
  35.010        63
  35.025        78
  35.040        80
  35.055        69
  35.070        80
  35.085        78
  35.100        73
  35.115        86
  35.130        93
  35.145       106
  35.160       110
  35.175       134
  35.190       133
  35.205       136
  35.220       164
  35.235       159
  35.250       152
  35.265       174
  35.280       184
  35.295       182
  35.310       181
  35.325       167
  35.340       134
  35.355       123
  35.370       115
  35.385        87
  35.400        70
  35.415        90
  35.430        86
  35.445        75
  35.460        74
  35.475        63
  35.490        63
  35.505        55
  35.520        69
  35.535        57
  35.550        61
  35.565        61
  35.580        57
  35.595        54
  35.610        63
  35.625        62
  35.640        51
  35.655        52
  35.670        51
  35.685        52
  35.700        54
  35.715        58
  35.730        54
  35.745        54
  35.760        63
  35.775        63
  35.790        63
  35.805        52
  35.820        56
  35.835        52
  35.850        60
  35.865        50
  35.880        51
  35.895        63
  35.910        60
  35.925        65
  35.940        60
  35.955        60
  35.970        63
  35.985        57
  36.000        52
  36.015        61
  36.030        61
  36.045        54
  36.060        61
  36.075        55
  36.090        53
  36.105        55
  36.120        54
  36.135        67
  36.150        66
  36.165        68
  36.180        66
  36.195        66
  36.210        66
  36.225        66
  36.240        77
  36.255        91
  36.270        62
  36.285        71
  36.300        75
  36.315        88
  36.330        83
  36.345       110
  36.360       112
  36.375       126
  36.390       135
  36.405       149
  36.420       169
  36.435       178
  36.450       190
  36.465       196
  36.480       176
  36.495       200
  36.510       201
  36.525       189
  36.540       186
  36.555       170
  36.570       155
  36.585       163
  36.600       150
  36.615       130
  36.630       125
  36.645       117
  36.660       105
  36.675        99
  36.690        97
  36.705       114
  36.720       103
  36.735        87
  36.750        68
  36.765        64
  36.780        79
  36.795        73
  36.810        72
  36.825        65
  36.840        56
  36.855        67
  36.870        75
  36.885        61
  36.900        60
  36.915        52
  36.930        59
  36.945        62
  36.960        50
  36.975        66
  36.990        58
  37.005        47
  37.020        62
  37.035        63
  37.050        63
  37.065        63
  37.080        59
  37.095        63
  37.110        61
  37.125        74
  37.140        72
  37.155        75
  37.170        86
  37.185       102
  37.200        95
  37.215       106
  37.230       122
  37.245       137
  37.260       156
  37.275       162
  37.290       178
  37.305       185
  37.320       191
  37.335       188
  37.350       206
  37.365       205
  37.380       190
  37.395       209
  37.410       157
  37.425       182
  37.440       191
  37.455       181
  37.470       189
  37.485       180
  37.500       130
  37.515       160
  37.530       150
  37.545       145
  37.560       149
  37.575       119
  37.590       104
  37.605        95
  37.620       106
  37.635        94
  37.650        98
  37.665        98
  37.680        95
  37.695        83
  37.710        85
  37.725        89
  37.740        92
  37.755        84
  37.770        92
  37.785       108
  37.800       105
  37.815       102
  37.830        88
  37.845        87
  37.860        89
  37.875        84
  37.890        86
  37.905        79
  37.920        71
  37.935        57
  37.950        68
  37.965        68
  37.980        75
  37.995        61
  38.010        87
  38.025        74
  38.040        77
  38.055        70
  38.070        95
  38.085        78
  38.100        82
  38.115        84
  38.130        82
  38.145        73
  38.160        77
  38.175        74
  38.190       101
  38.205        88
  38.220        78
  38.235        70
  38.250        67
  38.265        67
  38.280        77
  38.295        71
  38.310        66
  38.325        62
  38.340        53
  38.355        57
  38.370        53
  38.385        46
  38.400        63
  38.415        60
  38.430        56
  38.445        55
  38.460        53
  38.475        59
  38.490        62
  38.505        59
  38.520        51
  38.535        50
  38.550        45
  38.565        54
  38.580        62
  38.595        51
  38.610        53
  38.625        57
  38.640        57
  38.655        63
  38.670        62
  38.685        76
  38.700        72
  38.715        91
  38.730        93
  38.745        93
  38.760       118
  38.775       109
  38.790       116
  38.805       120
  38.820       123
  38.835       124
  38.850       136
  38.865       144
  38.880       176
  38.895       149
  38.910       156
  38.925       135
  38.940       132
  38.955       178
  38.970       164
  38.985       149
  39.000       131
  39.015       124
  39.030       109
  39.045        96
  39.060        81
  39.075        71
  39.090        74
  39.105        80
  39.120        75
  39.135        70
  39.150        73
  39.165        55
  39.180        54
  39.195        64
  39.210        63
  39.225        54
  39.240        65
  39.255        78
  39.270        59
  39.285        65
  39.300        60
  39.315        66
  39.330        58
  39.345        75
  39.360        77
  39.375        72
  39.390        66
  39.405        72
  39.420        67
  39.435        61
  39.450        71
  39.465        68
  39.480        71
  39.495        69
  39.510        63
  39.525        71
  39.540        56
  39.555        72
  39.570        66
  39.585        59
  39.600        64
  39.615        68
  39.630        77
  39.645        79
  39.660        73
  39.675        81
  39.690        79
  39.705        77
  39.720        73
  39.735        77
  39.750        78
  39.765        86
  39.780        73
  39.795        68
  39.810        80
  39.825        60
  39.840        67
  39.855        71
  39.870        64
  39.885        61
  39.900        61
  39.915        66
  39.930        70
  39.945        81
  39.960        87
  39.975        80
  39.990        87
  40.005        87
  40.020        88
  40.035        98
  40.050        97
  40.065       109
  40.080       107
  40.095       106
  40.110       105
  40.125       123
  40.140       138
  40.155       145
  40.170       156
  40.185       149
  40.200       136
  40.215       133
  40.230       133
  40.245       118
  40.260       111
  40.275       107
  40.290        99
  40.305        85
  40.320        75
  40.335        77
  40.350        72
  40.365        69
  40.380        74
  40.395        75
  40.410        84
  40.425        77
  40.440        79
  40.455        81
  40.470        73
  40.485        87
  40.500        81
  40.515        78
  40.530       105
  40.545       102
  40.560       119
  40.575       132
  40.590       138
  40.605       135
  40.620       117
  40.635       123
  40.650       108
  40.665       122
  40.680       106
  40.695       111
  40.710       108
  40.725       101
  40.740        97
  40.755        93
  40.770       100
  40.785       102
  40.800        99
  40.815       116
  40.830       123
  40.845       142
  40.860       127
  40.875       137
  40.890       151
  40.905       151
  40.920       154
  40.935       155
  40.950       154
  40.965       146
  40.980       128
  40.995       109
  41.010       116
  41.025       107
  41.040       121
  41.055       119
  41.070       112
  41.085       103
  41.100       107
  41.115       103
  41.130        84
  41.145        78
  41.160        90
  41.175        78
  41.190        82
  41.205        83
  41.220        74
  41.235        66
  41.250        74
  41.265        72
  41.280        75
  41.295        73
  41.310        73
  41.325        55
  41.340        60
  41.355        50
  41.370        64
  41.385        62
  41.400        64
  41.415        55
  41.430        59
  41.445        51
  41.460        50
  41.475        52
  41.490        48
  41.505        51
  41.520        49
  41.535        57
  41.550        50
  41.565        55
  41.580        50
  41.595        51
  41.610        53
  41.625        47
  41.640        53
  41.655        60
  41.670        51
  41.685        48
  41.700        46
  41.715        53
  41.730        47
  41.745        51
  41.760        48
  41.775        57
  41.790        47
  41.805        46
  41.820        49
  41.835        57
  41.850        57
  41.865        52
  41.880        54
  41.895        63
  41.910        62
  41.925        62
  41.940        47
  41.955        51
  41.970        55
  41.985        54
  42.000        53
  42.015        59
  42.030        60
  42.045        61
  42.060        56
  42.075        55
  42.090        62
  42.105        63
  42.120        67
  42.135        63
  42.150        64
  42.165        63
  42.180        73
  42.195        69
  42.210        71
  42.225        64
  42.240        66
  42.255        79
  42.270        80
  42.285        80
  42.300        89
  42.315        88
  42.330        86
  42.345        75
  42.360        79
  42.375        89
  42.390        85
  42.405        87
  42.420        67
  42.435        74
  42.450        80
  42.465        71
  42.480        65
  42.495        60
  42.510        69
  42.525        55
  42.540        60
  42.555        60
  42.570        57
  42.585        48
  42.600        46
  42.615        54
  42.630        52
  42.645        55
  42.660        51
  42.675        55
  42.690        53
  42.705        53
  42.720        54
  42.735        63
  42.750        61
  42.765        63
  42.780        70
  42.795        78
  42.810        78
  42.825        79
  42.840        80
  42.855        82
  42.870        80
  42.885        92
  42.900        99
  42.915        91
  42.930        92
  42.945       100
  42.960       109
  42.975       100
  42.990       101
  43.005       108
  43.020        86
  43.035        92
  43.050        86
  43.065       102
  43.080        94
  43.095        96
  43.110       104
  43.125       103
  43.140        96
  43.155        94
  43.170        92
  43.185        96
  43.200        94
  43.215        76
  43.230        93
  43.245        87
  43.260       100
  43.275        93
  43.290        91
  43.305       112
  43.320       114
  43.335       107
  43.350       131
  43.365       151
  43.380       151
  43.395       160
  43.410       183
  43.425       194
  43.440       222
  43.455       209
  43.470       232
  43.485       229
  43.500       221
  43.515       243
  43.530       227
  43.545       210
  43.560       192
  43.575       166
  43.590       153
  43.605       144
  43.620       143
  43.635       128
  43.650       117
  43.665       118
  43.680       113
  43.695        98
  43.710        92
  43.725        88
  43.740        94
  43.755        76
  43.770        80
  43.785        65
  43.800        76
  43.815        68
  43.830        71
  43.845        64
  43.860        65
  43.875        57
  43.890        64
  43.905        61
  43.920        47
  43.935        49
  43.950        52
  43.965        62
  43.980        55
  43.995        50
  44.010        55
  44.025        55
  44.040        53
  44.055        42
  44.070        40
  44.085        42
  44.100        46
  44.115        47
  44.130        49
  44.145        57
  44.160        48
  44.175        45
  44.190        35
  44.205        45
  44.220        47
  44.235        46
  44.250        48
  44.265        46
  44.280        54
  44.295        42
  44.310        41
  44.325        46
  44.340        44
  44.355        34
  44.370        45
  44.385        48
  44.400        46
  44.415        53
  44.430        48
  44.445        56
  44.460        53
  44.475        47
  44.490        63
  44.505        60
  44.520        58
  44.535        64
  44.550        70
  44.565        69
  44.580        74
  44.595        78
  44.610        88
  44.625        92
  44.640        83
  44.655        85
  44.670        86
  44.685        87
  44.700        91
  44.715        85
  44.730        80
  44.745        77
  44.760        80
  44.775        67
  44.790        66
  44.805        70
  44.820        67
  44.835        62
  44.850        58
  44.865        52
  44.880        47
  44.895        67
  44.910        59
  44.925        61
  44.940        75
  44.955        60
  44.970        51
  44.985        53
  45.000        59
  45.015        66
  45.030        64
  45.045        70
  45.060        60
  45.075        67
  45.090        74
  45.105        70
  45.120        67
  45.135        64
  45.150        81
  45.165        78
  45.180        75
  45.195        67
  45.210        75
  45.225        90
  45.240       105
  45.255       103
  45.270       108
  45.285       117
  45.300       125
  45.315       126
  45.330       144
  45.345       150
  45.360       143
  45.375       160
  45.390       161
  45.405       145
  45.420       137
  45.435       141
  45.450       140
  45.465       139
  45.480       155
  45.495       130
  45.510       146
  45.525       171
  45.540       168
  45.555       200
  45.570       210
  45.585       217
  45.600       241
  45.615       240
  45.630       243
  45.645       247
  45.660       238
  45.675       225
  45.690       180
  45.705       176
  45.720       161
  45.735       137
  45.750       125
  45.765       109
  45.780       114
  45.795       114
  45.810       102
  45.825       113
  45.840       107
  45.855       106
  45.870       124
  45.885       126
  45.900       135
  45.915       138
  45.930       142
  45.945       148
  45.960       130
  45.975       136
  45.990       108
  46.005       113
  46.020       117
  46.035       104
  46.050       102
  46.065        92
  46.080        83
  46.095        62
  46.110        71
  46.125        59
  46.140        58
  46.155        52
  46.170        61
  46.185        67
  46.200        55
  46.215        44
  46.230        57
  46.245        53
  46.260        50
  46.275        58
  46.290        41
  46.305        54
  46.320        49
  46.335        42
  46.350        49
  46.365        40
  46.380        38
  46.395        42
  46.410        36
  46.425        55
  46.440        51
  46.455        39
  46.470        36
  46.485        33
  46.500        43
  46.515        50
  46.530        53
  46.545        45
  46.560        48
  46.575        48
  46.590        54
  46.605        49
  46.620        45
  46.635        44
  46.650        46
  46.665        53
  46.680        54
  46.695        46
  46.710        45
  46.725        44
  46.740        42
  46.755        53
  46.770        51
  46.785        55
  46.800        48
  46.815        52
  46.830        45
  46.845        60
  46.860        56
  46.875        62
  46.890        58
  46.905        54
  46.920        66
  46.935        58
  46.950        57
  46.965        56
  46.980        68
  46.995        61
  47.010        64
  47.025        56
  47.040        81
  47.055        57
  47.070        67
  47.085        65
  47.100        66
  47.115        63
  47.130        66
  47.145        71
  47.160        56
  47.175        49
  47.190        53
  47.205        57
  47.220        51
  47.235        65
  47.250        60
  47.265        61
  47.280        63
  47.295        47
  47.310        60
  47.325        75
  47.340        64
  47.355        62
  47.370        57
  47.385        58
  47.400        59
  47.415        68
  47.430        64
  47.445        65
  47.460        67
  47.475        53
  47.490        56
  47.505        44
  47.520        54
  47.535        58
  47.550        52
  47.565        46
  47.580        51
  47.595        44
  47.610        40
  47.625        44
  47.640        43
  47.655        34
  47.670        36
  47.685        37
  47.700        49
  47.715        48
  47.730        51
  47.745        49
  47.760        39
  47.775        46
  47.790        56
  47.805        43
  47.820        38
  47.835        47
  47.850        45
  47.865        44
  47.880        48
  47.895        48
  47.910        48
  47.925        54
  47.940        57
  47.955        41
  47.970        43
  47.985        49
  48.000        44
  48.015        36
  48.030        47
  48.045        57
  48.060        55
  48.075        53
  48.090        59
  48.105        57
  48.120        61
  48.135        76
  48.150        68
  48.165        60
  48.180        67
  48.195        53
  48.210        63
  48.225        64
  48.240        50
  48.255        53
  48.270        54
  48.285        54
  48.300        48
  48.315        46
  48.330        54
  48.345        59
  48.360        50
  48.375        52
  48.390        39
  48.405        50
  48.420        43
  48.435        44
  48.450        55
  48.465        47
  48.480        37
  48.495        44
  48.510        44
  48.525        47
  48.540        43
  48.555        47
  48.570        49
  48.585        40
  48.600        41
  48.615        43
  48.630        42
  48.645        40
  48.660        36
  48.675        46
  48.690        46
  48.705        39
  48.720        31
  48.735        40
  48.750        44
  48.765        37
  48.780        42
  48.795        55
  48.810        46
  48.825        42
  48.840        44
  48.855        49
  48.870        45
  48.885        48
  48.900        50
  48.915        44
  48.930        48
  48.945        62
  48.960        57
  48.975        60
  48.990        66
  49.005        66
  49.020        76
  49.035        67
  49.050        71
  49.065        81
  49.080        73
  49.095        92
  49.110        87
  49.125        83
  49.140        85
  49.155        87
  49.170        84
  49.185        88
  49.200        81
  49.215        77
  49.230        83
  49.245        70
  49.260        66
  49.275        58
  49.290        65
  49.305        69
  49.320        67
  49.335        66
  49.350        62
  49.365        48
  49.380        57
  49.395        62
  49.410        57
  49.425        56
  49.440        62
  49.455        64
  49.470        61
  49.485        57
  49.500        67
  49.515        67
  49.530        67
  49.545        76
  49.560        80
  49.575        77
  49.590        82
  49.605        87
  49.620        80
  49.635        80
  49.650        83
  49.665        75
  49.680        73
  49.695        85
  49.710        85
  49.725        91
  49.740        82
  49.755        80
  49.770        77
  49.785        77
  49.800        71
  49.815        64
  49.830        83
  49.845        67
  49.860        71
  49.875        69
  49.890        66
  49.905        65
  49.920        75
  49.935        59
  49.950        68
  49.965        65
  49.980        57
  49.995        57
  50.010        69
  50.025        64
  50.040        69
  50.055        70
  50.070        60
  50.085        69
  50.100        72
  50.115        68
  50.130        68
  50.145        63
  50.160        57
  50.175        68
  50.190        60
  50.205        68
  50.220        71
  50.235        67
  50.250        64
  50.265        73
  50.280        53
  50.295        63
  50.310        62
  50.325        61
  50.340        69
  50.355        69
  50.370        71
  50.385        66
  50.400        68
  50.415        73
  50.430        86
  50.445        84
  50.460       102
  50.475       100
  50.490       125
  50.505       140
  50.520       134
  50.535       153
  50.550       164
  50.565       184
  50.580       196
  50.595       228
  50.610       239
  50.625       223
  50.640       213
  50.655       194
  50.670       200
  50.685       189
  50.700       187
  50.715       171
  50.730       137
  50.745       141
  50.760       129
  50.775       121
  50.790       132
  50.805       128
  50.820       102
  50.835        90
  50.850       105
  50.865        79
  50.880        76
  50.895        74
  50.910        73
  50.925        56
  50.940        57
  50.955        69
  50.970        73
  50.985        73
  51.000        72
  51.015        64
  51.030        70
  51.045        75
  51.060        72
  51.075        62
  51.090        72
  51.105        67
  51.120        50
  51.135        63
  51.150        56
  51.165        57
  51.180        48
  51.195        58
  51.210        50
  51.225        49
  51.240        59
  51.255        53
  51.270        44
  51.285        49
  51.300        53
  51.315        39
  51.330        55
  51.345        50
  51.360        45
  51.375        49
  51.390        51
  51.405        53
  51.420        53
  51.435        53
  51.450        43
  51.465        55
  51.480        64
  51.495        68
  51.510        53
  51.525        52
  51.540        79
  51.555        75
  51.570        73
  51.585        71
  51.600        75
  51.615        70
  51.630        71
  51.645        73
  51.660        95
  51.675        81
  51.690        75
  51.705        76
  51.720        87
  51.735        85
  51.750        71
  51.765        68
  51.780        61
  51.795        62
  51.810        61
  51.825        54
  51.840        55
  51.855        62
  51.870        63
  51.885        53
  51.900        44
  51.915        44
  51.930        48
  51.945        55
  51.960        50
  51.975        52
  51.990        39
  52.005        41
  52.020        54
  52.035        43
  52.050        49
  52.065        48
  52.080        41
  52.095        41
  52.110        43
  52.125        41
  52.140        49
  52.155        46
  52.170        51
  52.185        46
  52.200        32
  52.215        41
  52.230        54
  52.245        44
  52.260        42
  52.275        45
  52.290        54
  52.305        57
  52.320        54
  52.335        58
  52.350        47
  52.365        49
  52.380        48
  52.395        44
  52.410        46
  52.425        44
  52.440        49
  52.455        38
  52.470        43
  52.485        43
  52.500        41
  52.515        52
  52.530        42
  52.545        37
  52.560        49
  52.575        48
  52.590        38
  52.605        41
  52.620        44
  52.635        52
  52.650        43
  52.665        35
  52.680        34
  52.695        38
  52.710        45
  52.725        36
  52.740        42
  52.755        41
  52.770        47
  52.785        48
  52.800        45
  52.815        43
  52.830        45
  52.845        44
  52.860        49
  52.875        48
  52.890        49
  52.905        50
  52.920        48
  52.935        50
  52.950        48
  52.965        52
  52.980        44
  52.995        57
  53.010        61
  53.025        50
  53.040        61
  53.055        65
  53.070        71
  53.085        72
  53.100        79
  53.115        75
  53.130        62
  53.145        82
  53.160        72
  53.175        69
  53.190        76
  53.205        76
  53.220        71
  53.235        77
  53.250        77
  53.265        79
  53.280        89
  53.295        82
  53.310        94
  53.325        71
  53.340        72
  53.355        71
  53.370        64
  53.385        69
  53.400        79
  53.415        78
  53.430        91
  53.445        77
  53.460        75
  53.475        82
  53.490        90
  53.505        90
  53.520       106
  53.535       114
  53.550       122
  53.565       118
  53.580       123
  53.595       110
  53.610       121
  53.625       105
  53.640        77
  53.655        82
  53.670        85
  53.685        90
  53.700        71
  53.715        60
  53.730        73
  53.745        76
  53.760        62
  53.775        65
  53.790        75
  53.805        86
  53.820        84
  53.835        94
  53.850       102
  53.865        93
  53.880        99
  53.895       107
  53.910        98
  53.925        92
  53.940        80
  53.955        87
  53.970        81
  53.985        62
  54.000        68
  54.015        70
  54.030        56
  54.045        51
  54.060        47
  54.075        47
  54.090        50
  54.105        52
  54.120        42
  54.135        37
  54.150        47
  54.165        47
  54.180        53
  54.195        48
  54.210        43
  54.225        42
  54.240        43
  54.255        45
  54.270        49
  54.285        48
  54.300        50
  54.315        48
  54.330        41
  54.345        44
  54.360        46
  54.375        54
  54.390        50
  54.405        56
  54.420        62
  54.435        58
  54.450        54
  54.465        56
  54.480        69
  54.495        60
  54.510        64
  54.525        56
  54.540        71
  54.555        72
  54.570        61
  54.585        67
  54.600        74
  54.615        86
  54.630       100
  54.645       108
  54.660        95
  54.675        99
  54.690       109
  54.705       103
  54.720       105
  54.735        98
  54.750        97
  54.765       103
  54.780       106
  54.795        97
  54.810        90
  54.825        92
  54.840        80
  54.855        83
  54.870        82
  54.885        79
  54.900        68
  54.915        80
  54.930        87
  54.945        85
  54.960        76
  54.975        79
  54.990        77
  55.005        79
  55.020        75
  55.035        73
  55.050        69
  55.065        66
  55.080        63
  55.095        69
  55.110        76
  55.125        60
  55.140        63
  55.155        42
  55.170        58
  55.185        58
  55.200        56
  55.215        54
  55.230        57
  55.245        51
  55.260        44
  55.275        52
  55.290        40
  55.305        43
  55.320        54
  55.335        55
  55.350        39
  55.365        49
  55.380        44
  55.395        53
  55.410        54
  55.425        43
  55.440        34
  55.455        38
  55.470        43
  55.485        48
  55.500        45
  55.515        50
  55.530        49
  55.545        41
  55.560        41
  55.575        45
  55.590        49
  55.605        44
  55.620        35
  55.635        31
  55.650        35
  55.665        42
  55.680        45
  55.695        51
  55.710        55
  55.725        52
  55.740        47
  55.755        55
  55.770        43
  55.785        59
  55.800        52
  55.815        48
  55.830        45
  55.845        32
  55.860        49
  55.875        60
  55.890        58
  55.905        51
  55.920        49
  55.935        45
  55.950        43
  55.965        46
  55.980        51
  55.995        42
  56.010        41
  56.025        47
  56.040        51
  56.055        44
  56.070        42
  56.085        53
  56.100        46
  56.115        37
  56.130        42
  56.145        50
  56.160        55
  56.175        40
  56.190        42
  56.205        48
  56.220        53
  56.235        57
  56.250        57
  56.265        64
  56.280        48
  56.295        51
  56.310        62
  56.325        50
  56.340        52
  56.355        50
  56.370        55
  56.385        46
  56.400        42
  56.415        61
  56.430        61
  56.445        58
  56.460        59
  56.475        59
  56.490        51
  56.505        50
  56.520        44
  56.535        54
  56.550        57
  56.565        53
  56.580        49
  56.595        48
  56.610        42
  56.625        47
  56.640        57
  56.655        41
  56.670        45
  56.685        40
  56.700        38
  56.715        47
  56.730        41
  56.745        49
  56.760        45
  56.775        33
  56.790        44
  56.805        46
  56.820        40
  56.835        41
  56.850        40
  56.865        44
  56.880        36
  56.895        37
  56.910        34
  56.925        37
  56.940        44
  56.955        48
  56.970        47
  56.985        41
  57.000        41
  57.015        38
  57.030        39
  57.045        45
  57.060        49
  57.075        41
  57.090        39
  57.105        42
  57.120        42
  57.135        40
  57.150        46
  57.165        45
  57.180        41
  57.195        38
  57.210        40
  57.225        42
  57.240        42
  57.255        46
  57.270        40
  57.285        34
  57.300        49
  57.315        40
  57.330        45
  57.345        38
  57.360        41
  57.375        36
  57.390        37
  57.405        50
  57.420        46
  57.435        38
  57.450        50
  57.465        41
  57.480        46
  57.495        56
  57.510        49
  57.525        57
  57.540        50
  57.555        47
  57.570        38
  57.585        50
  57.600        44
  57.615        43
  57.630        42
  57.645        49
  57.660        48
  57.675        48
  57.690        61
  57.705        62
  57.720        77
  57.735        67
  57.750        70
  57.765        74
  57.780        66
  57.795        83
  57.810        94
  57.825       110
  57.840       102
  57.855       103
  57.870       125
  57.885       148
  57.900       145
  57.915       149
  57.930       136
  57.945       116
  57.960        98
  57.975        80
  57.990        79
  58.005        74
  58.020        64
  58.035        66
  58.050        71
  58.065        55
  58.080        54
  58.095        61
  58.110        49
  58.125        43
  58.140        39
  58.155        36
  58.170        43
  58.185        33
  58.200        42
  58.215        43
  58.230        41
  58.245        44
  58.260        41
  58.275        38
  58.290        36
  58.305        35
  58.320        44
  58.335        49
  58.350        38
  58.365        35
  58.380        46
  58.395        37
  58.410        48
  58.425        39
  58.440        37
  58.455        48
  58.470        44
  58.485        55
  58.500        45
  58.515        48
  58.530        40
  58.545        43
  58.560        43
  58.575        45
  58.590        39
  58.605        43
  58.620        34
  58.635        44
  58.650        42
  58.665        63
  58.680        42
  58.695        44
  58.710        51
  58.725        55
  58.740        58
  58.755        55
  58.770        58
  58.785        44
  58.800        53
  58.815        60
  58.830        68
  58.845        52
  58.860        52
  58.875        51
  58.890        53
  58.905        48
  58.920        48
  58.935        44
  58.950        44
  58.965        51
  58.980        33
  58.995        42
  59.010        41
  59.025        39
  59.040        49
  59.055        57
  59.070        46
  59.085        42
  59.100        35
  59.115        38
  59.130        39
  59.145        37
  59.160        54
  59.175        44
  59.190        46
  59.205        41
  59.220        38
  59.235        40
  59.250        39
  59.265        39
  59.280        47
  59.295        44
  59.310        48
  59.325        44
  59.340        38
  59.355        40
  59.370        32
  59.385        35
  59.400        48
  59.415        49
  59.430        42
  59.445        39
  59.460        46
  59.475        41
  59.490        40
  59.505        38
  59.520        50
  59.535        46
  59.550        45
  59.565        48
  59.580        44
  59.595        49
  59.610        47
  59.625        51
  59.640        44
  59.655        39
  59.670        45
  59.685        44
  59.700        48
  59.715        44
  59.730        44
  59.745        45
  59.760        41
  59.775        37
  59.790        43
  59.805        48
  59.820        39
  59.835        39
  59.850        46
  59.865        43
  59.880        40
  59.895        46
  59.910        53
  59.925        47
  59.940        53
  59.955        41
  59.970        33
  59.985        34
  60.000        36
  60.015        39
  60.030        34
  60.045        41
  60.060        33
  60.075        33
  60.090        32
  60.105        33
  60.120        39
  60.135        40
  60.150        45
  60.165        38
  60.180        43
  60.195        40
  60.210        41
  60.225        43
  60.240        36
  60.255        34
  60.270        38
  60.285        35
  60.300        40
  60.315        51
  60.330        35
  60.345        38
  60.360        39
  60.375        48
  60.390        41
  60.405        37
  60.420        34
  60.435        33
  60.450        36
  60.465        45
  60.480        40
  60.495        40
  60.510        45
  60.525        50
  60.540        45
  60.555        61
  60.570        62
  60.585        52
  60.600        64
  60.615        63
  60.630        65
  60.645        65
  60.660        68
  60.675        66
  60.690        73
  60.705        74
  60.720        72
  60.735        85
  60.750        68
  60.765        67
  60.780        45
  60.795        55
  60.810        55
  60.825        62
  60.840        50
  60.855        42
  60.870        42

data_powder_diffraction_data_set_C10170_002                                                                          
_diffrn_radiation_type          'Cu K\a~1~'
_diffrn_radiation_wavelength    1.54060
_diffrn_radiation_monochromator 'Germanium <111>'
_diffrn_source_voltage          40
_diffrn_source_current          30
_diffrn_measurement_device      '2-axis diffractometer'
_diffrn_measurement_device_type 'Stoe STADI-P'
_diffrn_detector_details        'Dectris Mythen 1K'
_diffrn_ambient_temperature     100
_pd_phase_id                    'p-C6H4Me2:C6F5Cl'
_pd_instr_location              'UCL Chemistry Room 313'
_pd_meas_scan_method            'step'
_pd_meas_2theta_range_min         0.0000
_pd_meas_2theta_range_max        60.8700
_pd_meas_2theta_range_inc         0.0150
_pd_proc_number_of_points       4059

loop_
_pd_meas_2theta_scan
_pd_meas_counts_total
   0.000         1
   0.015         1
   0.030         1
   0.045         1
   0.060         1
   0.075         1
   0.090         0
   0.105         1
   0.120         1
   0.135         0
   0.150         1
   0.165         0
   0.180         0
   0.195         0
   0.210         0
   0.225         0
   0.240         2
   0.255         1
   0.270         0
   0.285         0
   0.300         1
   0.315         1
   0.330         0
   0.345         2
   0.360         2
   0.375         3
   0.390         0
   0.405         0
   0.420         2
   0.435         1
   0.450         1
   0.465         1
   0.480         1
   0.495         2
   0.510         2
   0.525         0
   0.540         2
   0.555         1
   0.570         1
   0.585         2
   0.600         2
   0.615         0
   0.630         1
   0.645         0
   0.660         1
   0.675         0
   0.690         2
   0.705         2
   0.720         1
   0.735         1
   0.750         2
   0.765         2
   0.780         1
   0.795         2
   0.810         1
   0.825         3
   0.840         5
   0.855         7
   0.870         8
   0.885         6
   0.900         6
   0.915        11
   0.930        15
   0.945        19
   0.960        20
   0.975        24
   0.990        45
   1.005        54
   1.020        44
   1.035        62
   1.050        59
   1.065        58
   1.080        61
   1.095        72
   1.110        80
   1.125        92
   1.140        86
   1.155        96
   1.170        93
   1.185        82
   1.200        92
   1.215        83
   1.230        86
   1.245        80
   1.260        76
   1.275        78
   1.290        83
   1.305        77
   1.320        77
   1.335        78
   1.350        69
   1.365        66
   1.380        64
   1.395        78
   1.410        67
   1.425        66
   1.440        62
   1.455        66
   1.470        62
   1.485        66
   1.500        56
   1.515        59
   1.530        62
   1.545        68
   1.560        51
   1.575        46
   1.590        54
   1.605        45
   1.620        59
   1.635        66
   1.650        61
   1.665        50
   1.680        51
   1.695        57
   1.710        54
   1.725        39
   1.740        56
   1.755        48
   1.770        47
   1.785        49
   1.800        39
   1.815        50
   1.830        53
   1.845        44
   1.860        49
   1.875        36
   1.890        53
   1.905        53
   1.920        53
   1.935        48
   1.950        58
   1.965        40
   1.980        33
   1.995        41
   2.010        49
   2.025        49
   2.040        41
   2.055        45
   2.070        42
   2.085        35
   2.100        44
   2.115        36
   2.130        35
   2.145        47
   2.160        46
   2.175        45
   2.190        54
   2.205        42
   2.220        41
   2.235        47
   2.250        42
   2.265        39
   2.280        46
   2.295        35
   2.310        31
   2.325        36
   2.340        45
   2.355        42
   2.370        43
   2.385        36
   2.400        38
   2.415        37
   2.430        36
   2.445        33
   2.460        37
   2.475        43
   2.490        45
   2.505        37
   2.520        49
   2.535        45
   2.550        43
   2.565        44
   2.580        36
   2.595        31
   2.610        27
   2.625        37
   2.640        40
   2.655        45
   2.670        34
   2.685        38
   2.700        46
   2.715        30
   2.730        42
   2.745        42
   2.760        35
   2.775        35
   2.790        36
   2.805        34
   2.820        41
   2.835        38
   2.850        44
   2.865        45
   2.880        39
   2.895        33
   2.910        39
   2.925        39
   2.940        39
   2.955        42
   2.970        44
   2.985        38
   3.000        33
   3.015        40
   3.030        41
   3.045        41
   3.060        42
   3.075        32
   3.090        51
   3.105        39
   3.120        27
   3.135        26
   3.150        36
   3.165        39
   3.180        40
   3.195        45
   3.210        40
   3.225        44
   3.240        45
   3.255        33
   3.270        34
   3.285        32
   3.300        44
   3.315        45
   3.330        47
   3.345        41
   3.360        34
   3.375        47
   3.390        46
   3.405        40
   3.420        46
   3.435        39
   3.450        45
   3.465        40
   3.480        45
   3.495        44
   3.510        29
   3.525        45
   3.540        53
   3.555        51
   3.570        42
   3.585        45
   3.600        37
   3.615        52
   3.630        42
   3.645        42
   3.660        47
   3.675        48
   3.690        50
   3.705        43
   3.720        45
   3.735        50
   3.750        52
   3.765        54
   3.780        54
   3.795        54
   3.810        46
   3.825        53
   3.840        56
   3.855        42
   3.870        41
   3.885        47
   3.900        50
   3.915        55
   3.930        47
   3.945        47
   3.960        56
   3.975        57
   3.990        40
   4.005        49
   4.020        59
   4.035        42
   4.050        44
   4.065        45
   4.080        50
   4.095        55
   4.110        53
   4.125        53
   4.140        44
   4.155        45
   4.170        46
   4.185        54
   4.200        44
   4.215        48
   4.230        54
   4.245        48
   4.260        54
   4.275        50
   4.290        62
   4.305        51
   4.320        41
   4.335        53
   4.350        54
   4.365        53
   4.380        68
   4.395        51
   4.410        49
   4.425        53
   4.440        54
   4.455        54
   4.470        44
   4.485        49
   4.500        47
   4.515        66
   4.530        54
   4.545        49
   4.560        57
   4.575        55
   4.590        64
   4.605        58
   4.620        63
   4.635        54
   4.650        57
   4.665        51
   4.680        59
   4.695        54
   4.710        54
   4.725        68
   4.740        55
   4.755        48
   4.770        52
   4.785        58
   4.800        63
   4.815        63
   4.830        62
   4.845        62
   4.860        63
   4.875        55
   4.890        50
   4.905        61
   4.920        65
   4.935        71
   4.950        56
   4.965        65
   4.980        57
   4.995        63
   5.010        52
   5.025        50
   5.040        60
   5.055        58
   5.070        73
   5.085        53
   5.100        59
   5.115        58
   5.130        66
   5.145        54
   5.160        57
   5.175        55
   5.190        63
   5.205        60
   5.220        49
   5.235        52
   5.250        61
   5.265        65
   5.280        62
   5.295        56
   5.310        61
   5.325        52
   5.340        62
   5.355        70
   5.370        59
   5.385        58
   5.400        66
   5.415        62
   5.430        67
   5.445        70
   5.460        49
   5.475        58
   5.490        58
   5.505        52
   5.520        55
   5.535        51
   5.550        55
   5.565        65
   5.580        60
   5.595        55
   5.610        54
   5.625        44
   5.640        41
   5.655        62
   5.670        67
   5.685        67
   5.700        63
   5.715        63
   5.730        52
   5.745        55
   5.760        53
   5.775        64
   5.790        69
   5.805        63
   5.820        62
   5.835        69
   5.850        70
   5.865        60
   5.880        60
   5.895        53
   5.910        65
   5.925        72
   5.940        63
   5.955        64
   5.970        61
   5.985        58
   6.000        52
   6.015        56
   6.030        60
   6.045        70
   6.060        58
   6.075        58
   6.090        65
   6.105        68
   6.120        76
   6.135        70
   6.150        68
   6.165        66
   6.180        63
   6.195        58
   6.210        52
   6.225        61
   6.240        56
   6.255        65
   6.270        61
   6.285        59
   6.300        73
   6.315        73
   6.330        51
   6.345        62
   6.360        64
   6.375        64
   6.390        61
   6.405        66
   6.420        56
   6.435        58
   6.450        69
   6.465        73
   6.480        68
   6.495        55
   6.510        58
   6.525        55
   6.540        67
   6.555        64
   6.570        58
   6.585        74
   6.600        60
   6.615        58
   6.630        69
   6.645        62
   6.660        57
   6.675        59
   6.690        58
   6.705        69
   6.720        63
   6.735        65
   6.750        60
   6.765        66
   6.780        72
   6.795        78
   6.810        73
   6.825        62
   6.840        78
   6.855        76
   6.870        74
   6.885        66
   6.900        70
   6.915        57
   6.930        60
   6.945        65
   6.960        78
   6.975        77
   6.990        66
   7.005        74
   7.020        75
   7.035        70
   7.050        75
   7.065        78
   7.080        77
   7.095        72
   7.110        80
   7.125        68
   7.140        56
   7.155        67
   7.170        63
   7.185        64
   7.200        61
   7.215        63
   7.230        70
   7.245        61
   7.260        73
   7.275        65
   7.290        61
   7.305        73
   7.320        60
   7.335        58
   7.350        58
   7.365        63
   7.380        66
   7.395        65
   7.410        65
   7.425        59
   7.440        66
   7.455        58
   7.470        57
   7.485        67
   7.500        57
   7.515        65
   7.530        70
   7.545        77
   7.560        72
   7.575        73
   7.590        73
   7.605        64
   7.620        70
   7.635        63
   7.650        73
   7.665        61
   7.680        59
   7.695        60
   7.710        66
   7.725        75
   7.740        55
   7.755        55
   7.770        63
   7.785        54
   7.800        59
   7.815        54
   7.830        53
   7.845        64
   7.860        60
   7.875        86
   7.890        77
   7.905        64
   7.920        62
   7.935        74
   7.950        74
   7.965        74
   7.980        69
   7.995        73
   8.010        89
   8.025        60
   8.040        67
   8.055        77
   8.070        73
   8.085        72
   8.100        71
   8.115        68
   8.130        65
   8.145        73
   8.160        58
   8.175        75
   8.190        73
   8.205        72
   8.220        83
   8.235        68
   8.250        76
   8.265        73
   8.280        79
   8.295        99
   8.310        78
   8.325        64
   8.340        67
   8.355        75
   8.370        87
   8.385        70
   8.400        67
   8.415        62
   8.430        68
   8.445        75
   8.460        54
   8.475        64
   8.490        70
   8.505        73
   8.520        61
   8.535        61
   8.550        71
   8.565        76
   8.580        62
   8.595        61
   8.610        65
   8.625        74
   8.640        85
   8.655        75
   8.670        65
   8.685        74
   8.700        78
   8.715        76
   8.730        73
   8.745        79
   8.760        67
   8.775        74
   8.790        81
   8.805        72
   8.820        64
   8.835        78
   8.850        67
   8.865        84
   8.880        65
   8.895        62
   8.910        69
   8.925        65
   8.940        60
   8.955        77
   8.970        78
   8.985        74
   9.000        79
   9.015        69
   9.030        71
   9.045        69
   9.060        72
   9.075        94
   9.090        73
   9.105        77
   9.120        63
   9.135        65
   9.150        73
   9.165        82
   9.180        70
   9.195        84
   9.210        94
   9.225        66
   9.240        75
   9.255        58
   9.270        73
   9.285        80
   9.300        73
   9.315        76
   9.330        76
   9.345        78
   9.360        73
   9.375        61
   9.390        63
   9.405        62
   9.420        72
   9.435        75
   9.450        70
   9.465        74
   9.480        81
   9.495        71
   9.510        83
   9.525        75
   9.540        71
   9.555        73
   9.570        82
   9.585        77
   9.600        82
   9.615        75
   9.630        86
   9.645        79
   9.660        84
   9.675        81
   9.690        81
   9.705        69
   9.720        73
   9.735        77
   9.750        74
   9.765        80
   9.780        76
   9.795        73
   9.810        71
   9.825        81
   9.840        62
   9.855        78
   9.870        84
   9.885        74
   9.900        76
   9.915        77
   9.930        73
   9.945        77
   9.960        75
   9.975        62
   9.990        67
  10.005        81
  10.020        71
  10.035        71
  10.050        79
  10.065        84
  10.080        83
  10.095        85
  10.110        69
  10.125        64
  10.140        65
  10.155        71
  10.170        73
  10.185        78
  10.200        86
  10.215        77
  10.230        76
  10.245        67
  10.260        70
  10.275        79
  10.290        77
  10.305        65
  10.320        75
  10.335        78
  10.350        77
  10.365        73
  10.380        75
  10.395        84
  10.410        82
  10.425        79
  10.440        80
  10.455        76
  10.470        75
  10.485        72
  10.500        71
  10.515        70
  10.530        72
  10.545        77
  10.560        68
  10.575        71
  10.590        65
  10.605        73
  10.620        86
  10.635        75
  10.650        80
  10.665        75
  10.680        83
  10.695        72
  10.710        77
  10.725        87
  10.740        83
  10.755        65
  10.770        64
  10.785        80
  10.800        73
  10.815        75
  10.830        67
  10.845        77
  10.860        84
  10.875        85
  10.890        87
  10.905        78
  10.920        68
  10.935        84
  10.950        73
  10.965        72
  10.980        67
  10.995        67
  11.010        64
  11.025        73
  11.040        75
  11.055        84
  11.070        69
  11.085        75
  11.100        76
  11.115        78
  11.130        83
  11.145        69
  11.160        81
  11.175        77
  11.190        84
  11.205        79
  11.220        86
  11.235        93
  11.250        84
  11.265        97
  11.280        81
  11.295        74
  11.310        70
  11.325        67
  11.340        74
  11.355        80
  11.370        85
  11.385        70
  11.400        78
  11.415        77
  11.430        78
  11.445        76
  11.460        75
  11.475        74
  11.490        84
  11.505        80
  11.520        71
  11.535        79
  11.550        74
  11.565        70
  11.580        74
  11.595        82
  11.610        83
  11.625        70
  11.640        70
  11.655        68
  11.670        73
  11.685        88
  11.700        82
  11.715        85
  11.730        84
  11.745        78
  11.760        90
  11.775        83
  11.790        81
  11.805        89
  11.820        81
  11.835        77
  11.850        89
  11.865        88
  11.880        86
  11.895        81
  11.910        85
  11.925        87
  11.940        78
  11.955        77
  11.970        93
  11.985       106
  12.000       108
  12.015       114
  12.030       111
  12.045       129
  12.060       146
  12.075       163
  12.090       182
  12.105       222
  12.120       241
  12.135       305
  12.150       337
  12.165       420
  12.180       487
  12.195       608
  12.210       722
  12.225       879
  12.240      1129
  12.255      1238
  12.270      1240
  12.285      1200
  12.300      1033
  12.315       754
  12.330       502
  12.345       334
  12.360       211
  12.375       163
  12.390       143
  12.405       133
  12.420       113
  12.435       103
  12.450       109
  12.465       101
  12.480       100
  12.495       100
  12.510        89
  12.525       103
  12.540        95
  12.555        96
  12.570       115
  12.585       101
  12.600        98
  12.615        96
  12.630       107
  12.645       111
  12.660        97
  12.675        99
  12.690       107
  12.705       105
  12.720       129
  12.735       130
  12.750       144
  12.765       159
  12.780       168
  12.795       199
  12.810       257
  12.825       317
  12.840       392
  12.855       473
  12.870       610
  12.885       755
  12.900       914
  12.915      1088
  12.930      1319
  12.945      1496
  12.960      1581
  12.975      1572
  12.990      1475
  13.005      1348
  13.020      1112
  13.035       802
  13.050       536
  13.065       353
  13.080       232
  13.095       180
  13.110       139
  13.125       134
  13.140       124
  13.155       112
  13.170        89
  13.185        79
  13.200       102
  13.215        91
  13.230        84
  13.245        99
  13.260        81
  13.275        92
  13.290        96
  13.305        93
  13.320        83
  13.335        87
  13.350        87
  13.365       100
  13.380        82
  13.395        96
  13.410        89
  13.425        87
  13.440        89
  13.455        85
  13.470        81
  13.485        75
  13.500        78
  13.515        94
  13.530        79
  13.545        79
  13.560        80
  13.575        99
  13.590       103
  13.605        84
  13.620        87
  13.635        92
  13.650        93
  13.665        97
  13.680        90
  13.695        88
  13.710        87
  13.725       102
  13.740       105
  13.755       103
  13.770        94
  13.785       104
  13.800       118
  13.815       101
  13.830       112
  13.845       100
  13.860        90
  13.875       102
  13.890       106
  13.905       110
  13.920       104
  13.935       107
  13.950       117
  13.965       119
  13.980       133
  13.995       129
  14.010       112
  14.025       111
  14.040       119
  14.055       102
  14.070       111
  14.085       122
  14.100       107
  14.115       104
  14.130        93
  14.145       104
  14.160       111
  14.175        83
  14.190       101
  14.205        96
  14.220        92
  14.235        86
  14.250        94
  14.265        93
  14.280        99
  14.295        96
  14.310       114
  14.325       101
  14.340        93
  14.355        85
  14.370       104
  14.385        99
  14.400        86
  14.415        87
  14.430        87
  14.445        71
  14.460        74
  14.475        88
  14.490        93
  14.505        93
  14.520        98
  14.535        83
  14.550        80
  14.565        98
  14.580        92
  14.595        94
  14.610       110
  14.625       122
  14.640       141
  14.655       155
  14.670       172
  14.685       211
  14.700       276
  14.715       350
  14.730       428
  14.745       619
  14.760       827
  14.775      1081
  14.790      1473
  14.805      1935
  14.820      2355
  14.835      2754
  14.850      2970
  14.865      2883
  14.880      2378
  14.895      1650
  14.910       942
  14.925       493
  14.940       285
  14.955       182
  14.970       148
  14.985       129
  15.000       105
  15.015        92
  15.030        93
  15.045        86
  15.060        85
  15.075        82
  15.090        79
  15.105        92
  15.120        67
  15.135        83
  15.150        77
  15.165        85
  15.180        79
  15.195        88
  15.210        90
  15.225        98
  15.240        84
  15.255        73
  15.270        68
  15.285        83
  15.300        85
  15.315        79
  15.330        83
  15.345        82
  15.360        82
  15.375        86
  15.390        91
  15.405        79
  15.420        83
  15.435        78
  15.450        74
  15.465        75
  15.480        86
  15.495        82
  15.510        80
  15.525        79
  15.540        91
  15.555        93
  15.570        80
  15.585        81
  15.600        77
  15.615        86
  15.630        85
  15.645        80
  15.660       101
  15.675        87
  15.690        94
  15.705        86
  15.720        86
  15.735        86
  15.750        86
  15.765        87
  15.780        77
  15.795        85
  15.810        83
  15.825        69
  15.840        69
  15.855        78
  15.870        90
  15.885        91
  15.900        81
  15.915        72
  15.930        83
  15.945        92
  15.960        90
  15.975        90
  15.990        83
  16.005       101
  16.020       100
  16.035        99
  16.050        90
  16.065        91
  16.080       104
  16.095       100
  16.110       112
  16.125       106
  16.140        96
  16.155        90
  16.170        98
  16.185       104
  16.200        95
  16.215        76
  16.230        74
  16.245        91
  16.260       104
  16.275        90
  16.290        89
  16.305        91
  16.320        92
  16.335        97
  16.350        92
  16.365        88
  16.380        74
  16.395        77
  16.410        84
  16.425        90
  16.440        82
  16.455        97
  16.470       101
  16.485        94
  16.500        87
  16.515        85
  16.530        84
  16.545        79
  16.560       101
  16.575       107
  16.590        88
  16.605        90
  16.620        84
  16.635        85
  16.650        74
  16.665        77
  16.680        79
  16.695        91
  16.710        91
  16.725        91
  16.740        84
  16.755        81
  16.770        83
  16.785        97
  16.800        88
  16.815        88
  16.830        82
  16.845       100
  16.860        93
  16.875        80
  16.890        88
  16.905        96
  16.920       110
  16.935       123
  16.950       112
  16.965       101
  16.980       120
  16.995       135
  17.010       169
  17.025       180
  17.040       199
  17.055       255
  17.070       285
  17.085       326
  17.100       393
  17.115       434
  17.130       494
  17.145       599
  17.160       706
  17.175       746
  17.190       719
  17.205       617
  17.220       473
  17.235       335
  17.250       250
  17.265       171
  17.280       139
  17.295       111
  17.310       112
  17.325       104
  17.340        92
  17.355        86
  17.370        98
  17.385        85
  17.400        85
  17.415        77
  17.430        96
  17.445        81
  17.460        70
  17.475        74
  17.490        76
  17.505        92
  17.520        93
  17.535        84
  17.550        71
  17.565        74
  17.580        85
  17.595        83
  17.610        81
  17.625        89
  17.640        89
  17.655        95
  17.670        92
  17.685        90
  17.700        96
  17.715        83
  17.730        81
  17.745        89
  17.760        84
  17.775        86
  17.790        94
  17.805        91
  17.820       102
  17.835        82
  17.850        84
  17.865        86
  17.880       103
  17.895        99
  17.910       108
  17.925       124
  17.940       145
  17.955       143
  17.970       181
  17.985       208
  18.000       241
  18.015       299
  18.030       336
  18.045       401
  18.060       444
  18.075       457
  18.090       431
  18.105       413
  18.120       347
  18.135       333
  18.150       263
  18.165       195
  18.180       152
  18.195       137
  18.210       109
  18.225        91
  18.240        90
  18.255        99
  18.270        82
  18.285        89
  18.300       104
  18.315       103
  18.330        80
  18.345       107
  18.360        99
  18.375        75
  18.390        89
  18.405        83
  18.420       101
  18.435       104
  18.450        84
  18.465        87
  18.480        91
  18.495        90
  18.510        81
  18.525        85
  18.540        93
  18.555       107
  18.570        97
  18.585        80
  18.600        96
  18.615        91
  18.630        90
  18.645        91
  18.660        91
  18.675        93
  18.690        88
  18.705       102
  18.720        97
  18.735        92
  18.750        94
  18.765       103
  18.780       100
  18.795        97
  18.810        92
  18.825        90
  18.840       116
  18.855       104
  18.870       117
  18.885        98
  18.900        85
  18.915       100
  18.930        91
  18.945        94
  18.960        93
  18.975        92
  18.990        77
  19.005        96
  19.020        96
  19.035        88
  19.050        76
  19.065        78
  19.080        94
  19.095        87
  19.110        83
  19.125        90
  19.140       108
  19.155        90
  19.170        90
  19.185        91
  19.200        93
  19.215        77
  19.230        98
  19.245        94
  19.260        88
  19.275        87
  19.290       100
  19.305       110
  19.320        88
  19.335        90
  19.350        70
  19.365        86
  19.380        98
  19.395        99
  19.410       105
  19.425        98
  19.440        96
  19.455        91
  19.470        94
  19.485        85
  19.500        90
  19.515       101
  19.530        90
  19.545        80
  19.560        98
  19.575       100
  19.590       101
  19.605        88
  19.620        98
  19.635        93
  19.650        82
  19.665        76
  19.680        79
  19.695        82
  19.710        78
  19.725        91
  19.740        95
  19.755        92
  19.770        91
  19.785       100
  19.800        97
  19.815       103
  19.830        93
  19.845        79
  19.860        98
  19.875       105
  19.890        99
  19.905       107
  19.920       105
  19.935       113
  19.950       140
  19.965       153
  19.980       165
  19.995       204
  20.010       213
  20.025       261
  20.040       350
  20.055       387
  20.070       495
  20.085       626
  20.100       657
  20.115       658
  20.130       647
  20.145       542
  20.160       475
  20.175       333
  20.190       230
  20.205       192
  20.220       151
  20.235       137
  20.250       124
  20.265       123
  20.280       116
  20.295        97
  20.310        98
  20.325       106
  20.340        95
  20.355        87
  20.370        93
  20.385        75
  20.400        89
  20.415        89
  20.430        84
  20.445        83
  20.460        79
  20.475        77
  20.490        94
  20.505       108
  20.520       107
  20.535        93
  20.550        72
  20.565        84
  20.580        89
  20.595        79
  20.610        92
  20.625       103
  20.640       107
  20.655        88
  20.670       105
  20.685        87
  20.700        99
  20.715       109
  20.730       112
  20.745       113
  20.760       109
  20.775       122
  20.790       118
  20.805       117
  20.820       126
  20.835       106
  20.850       109
  20.865       100
  20.880       103
  20.895       106
  20.910        97
  20.925       100
  20.940       103
  20.955       109
  20.970       109
  20.985        98
  21.000       130
  21.015       115
  21.030       108
  21.045       114
  21.060       133
  21.075       128
  21.090       133
  21.105       132
  21.120       131
  21.135       169
  21.150       205
  21.165       200
  21.180       248
  21.195       281
  21.210       297
  21.225       306
  21.240       317
  21.255       323
  21.270       397
  21.285       385
  21.300       365
  21.315       380
  21.330       397
  21.345       304
  21.360       268
  21.375       242
  21.390       177
  21.405       168
  21.420       151
  21.435       135
  21.450       115
  21.465        98
  21.480       104
  21.495       101
  21.510       109
  21.525        88
  21.540        99
  21.555        94
  21.570        81
  21.585        80
  21.600        95
  21.615        99
  21.630        95
  21.645        90
  21.660        92
  21.675        81
  21.690        87
  21.705        87
  21.720        86
  21.735       106
  21.750       100
  21.765        89
  21.780        98
  21.795       100
  21.810        94
  21.825        87
  21.840        82
  21.855        95
  21.870        81
  21.885        95
  21.900       105
  21.915       102
  21.930        96
  21.945        82
  21.960        84
  21.975        86
  21.990        89
  22.005        95
  22.020        90
  22.035        85
  22.050        92
  22.065        90
  22.080        89
  22.095        85
  22.110        92
  22.125        81
  22.140        84
  22.155        87
  22.170        90
  22.185        77
  22.200        93
  22.215        91
  22.230        84
  22.245        84
  22.260        85
  22.275        96
  22.290        98
  22.305        91
  22.320        84
  22.335        84
  22.350        85
  22.365        86
  22.380        79
  22.395        81
  22.410        87
  22.425        86
  22.440        79
  22.455        65
  22.470        75
  22.485        90
  22.500        86
  22.515        93
  22.530        80
  22.545        85
  22.560       111
  22.575        95
  22.590        89
  22.605       105
  22.620       103
  22.635        78
  22.650        84
  22.665        90
  22.680        85
  22.695        87
  22.710        97
  22.725       102
  22.740        85
  22.755        74
  22.770        75
  22.785        86
  22.800        92
  22.815        82
  22.830        87
  22.845        86
  22.860        98
  22.875        94
  22.890        81
  22.905        91
  22.920        94
  22.935        98
  22.950       109
  22.965       101
  22.980       101
  22.995       106
  23.010       112
  23.025       109
  23.040       105
  23.055       118
  23.070       105
  23.085       100
  23.100        92
  23.115        90
  23.130        82
  23.145        87
  23.160        90
  23.175        84
  23.190        85
  23.205        83
  23.220        83
  23.235        90
  23.250        70
  23.265        88
  23.280        75
  23.295        77
  23.310        92
  23.325        89
  23.340        81
  23.355        78
  23.370        96
  23.385        80
  23.400        83
  23.415        88
  23.430        84
  23.445        91
  23.460        95
  23.475        93
  23.490        97
  23.505        93
  23.520        91
  23.535        91
  23.550        83
  23.565        94
  23.580        82
  23.595        91
  23.610        85
  23.625        93
  23.640        89
  23.655       109
  23.670       101
  23.685        93
  23.700        99
  23.715        88
  23.730        91
  23.745        93
  23.760        91
  23.775        95
  23.790        94
  23.805        88
  23.820        94
  23.835       106
  23.850        94
  23.865        84
  23.880       109
  23.895       111
  23.910       110
  23.925       124
  23.940       124
  23.955       152
  23.970       165
  23.985       189
  24.000       203
  24.015       256
  24.030       323
  24.045       413
  24.060       500
  24.075       633
  24.090       759
  24.105       863
  24.120       967
  24.135      1054
  24.150      1143
  24.165      1192
  24.180      1163
  24.195      1149
  24.210      1062
  24.225       942
  24.240       781
  24.255       662
  24.270       518
  24.285       430
  24.300       320
  24.315       268
  24.330       235
  24.345       204
  24.360       172
  24.375       150
  24.390       150
  24.405       135
  24.420       128
  24.435       107
  24.450       101
  24.465        97
  24.480       104
  24.495       105
  24.510       113
  24.525       106
  24.540        94
  24.555        99
  24.570       107
  24.585        98
  24.600       106
  24.615       100
  24.630       121
  24.645       142
  24.660       130
  24.675       145
  24.690       114
  24.705       108
  24.720       120
  24.735       106
  24.750       105
  24.765       111
  24.780        91
  24.795        97
  24.810        96
  24.825       101
  24.840       101
  24.855        92
  24.870        95
  24.885        96
  24.900        94
  24.915       101
  24.930        98
  24.945       105
  24.960        91
  24.975       102
  24.990        98
  25.005        89
  25.020       101
  25.035        93
  25.050        94
  25.065        92
  25.080       104
  25.095        97
  25.110       100
  25.125        89
  25.140       101
  25.155       113
  25.170        93
  25.185        89
  25.200       102
  25.215        92
  25.230       102
  25.245       104
  25.260       100
  25.275        87
  25.290       103
  25.305       104
  25.320       109
  25.335       105
  25.350       111
  25.365        93
  25.380       109
  25.395       100
  25.410       106
  25.425        82
  25.440        86
  25.455        97
  25.470       103
  25.485        89
  25.500       101
  25.515        96
  25.530        95
  25.545       103
  25.560        88
  25.575       107
  25.590       103
  25.605        95
  25.620       106
  25.635       117
  25.650       144
  25.665       170
  25.680       158
  25.695       171
  25.710       173
  25.725       182
  25.740       190
  25.755       189
  25.770       181
  25.785       176
  25.800       165
  25.815       149
  25.830       130
  25.845       151
  25.860       146
  25.875       141
  25.890       141
  25.905       140
  25.920       181
  25.935       227
  25.950       259
  25.965       296
  25.980       337
  25.995       440
  26.010       506
  26.025       558
  26.040       613
  26.055       700
  26.070       702
  26.085       695
  26.100       681
  26.115       770
  26.130       752
  26.145       727
  26.160       663
  26.175       623
  26.190       552
  26.205       483
  26.220       387
  26.235       322
  26.250       234
  26.265       219
  26.280       191
  26.295       144
  26.310       130
  26.325       113
  26.340       114
  26.355        99
  26.370        97
  26.385       122
  26.400        94
  26.415        97
  26.430       113
  26.445        86
  26.460        72
  26.475        84
  26.490        80
  26.505        91
  26.520        98
  26.535        76
  26.550        86
  26.565        85
  26.580        87
  26.595        73
  26.610        83
  26.625        81
  26.640        75
  26.655        78
  26.670        86
  26.685        82
  26.700        97
  26.715        91
  26.730        90
  26.745        89
  26.760        68
  26.775        60
  26.790        80
  26.805        91
  26.820        89
  26.835        85
  26.850        76
  26.865        81
  26.880        78
  26.895        79
  26.910        95
  26.925        88
  26.940        79
  26.955        88
  26.970        78
  26.985        84
  27.000        99
  27.015       113
  27.030        98
  27.045        96
  27.060        98
  27.075        92
  27.090       108
  27.105        93
  27.120       112
  27.135       102
  27.150       108
  27.165        85
  27.180        93
  27.195        84
  27.210        82
  27.225        87
  27.240        95
  27.255        93
  27.270        88
  27.285        84
  27.300        85
  27.315        81
  27.330        87
  27.345        86
  27.360       113
  27.375       118
  27.390       130
  27.405       131
  27.420       138
  27.435       148
  27.450       172
  27.465       184
  27.480       207
  27.495       257
  27.510       259
  27.525       293
  27.540       306
  27.555       310
  27.570       279
  27.585       277
  27.600       313
  27.615       304
  27.630       307
  27.645       298
  27.660       267
  27.675       290
  27.690       268
  27.705       279
  27.720       300
  27.735       355
  27.750       438
  27.765       576
  27.780       768
  27.795      1127
  27.810      1503
  27.825      1994
  27.840      2361
  27.855      2680
  27.870      2796
  27.885      3000
  27.900      3125
  27.915      3094
  27.930      3270
  27.945      3407
  27.960      3437
  27.975      3142
  27.990      2757
  28.005      2155
  28.020      1477
  28.035       975
  28.050       661
  28.065       457
  28.080       372
  28.095       288
  28.110       239
  28.125       211
  28.140       187
  28.155       175
  28.170       198
  28.185       192
  28.200       174
  28.215       159
  28.230       152
  28.245       157
  28.260       154
  28.275       155
  28.290       143
  28.305       124
  28.320       122
  28.335       117
  28.350       103
  28.365       103
  28.380        98
  28.395        93
  28.410        91
  28.425        84
  28.440       104
  28.455        90
  28.470        94
  28.485       104
  28.500        92
  28.515        97
  28.530        93
  28.545       103
  28.560        89
  28.575        81
  28.590        79
  28.605        90
  28.620        82
  28.635        81
  28.650        76
  28.665        68
  28.680        90
  28.695        92
  28.710        76
  28.725        87
  28.740        72
  28.755        78
  28.770        84
  28.785        79
  28.800        71
  28.815        85
  28.830        76
  28.845        79
  28.860        72
  28.875        80
  28.890        71
  28.905        75
  28.920        78
  28.935        81
  28.950        74
  28.965        74
  28.980        82
  28.995        78
  29.010        75
  29.025        90
  29.040        92
  29.055        85
  29.070        84
  29.085        85
  29.100        88
  29.115        83
  29.130        93
  29.145        92
  29.160        95
  29.175       101
  29.190       106
  29.205       102
  29.220        96
  29.235        83
  29.250        94
  29.265        90
  29.280       103
  29.295       107
  29.310       112
  29.325       111
  29.340        98
  29.355        98
  29.370        95
  29.385        97
  29.400        88
  29.415        94
  29.430        94
  29.445        91
  29.460        93
  29.475        82
  29.490        79
  29.505        66
  29.520        70
  29.535        71
  29.550        73
  29.565        85
  29.580        85
  29.595        88
  29.610        78
  29.625        82
  29.640       105
  29.655       109
  29.670       103
  29.685       111
  29.700       108
  29.715       111
  29.730       123
  29.745       136
  29.760       166
  29.775       211
  29.790       227
  29.805       290
  29.820       375
  29.835       465
  29.850       533
  29.865       632
  29.880       807
  29.895       912
  29.910      1060
  29.925      1135
  29.940      1153
  29.955      1131
  29.970      1054
  29.985       812
  30.000       639
  30.015       502
  30.030       353
  30.045       279
  30.060       198
  30.075       145
  30.090       136
  30.105       119
  30.120       107
  30.135        89
  30.150        95
  30.165        99
  30.180        86
  30.195        79
  30.210        80
  30.225        75
  30.240        82
  30.255        78
  30.270        84
  30.285        87
  30.300        88
  30.315        83
  30.330        71
  30.345        78
  30.360        74
  30.375        76
  30.390        78
  30.405        73
  30.420        87
  30.435        90
  30.450        79
  30.465        84
  30.480        90
  30.495        87
  30.510        95
  30.525        85
  30.540        77
  30.555        79
  30.570        87
  30.585       109
  30.600       106
  30.615       106
  30.630       117
  30.645       112
  30.660       117
  30.675       114
  30.690       113
  30.705       117
  30.720       102
  30.735       110
  30.750        96
  30.765        98
  30.780        94
  30.795        76
  30.810        81
  30.825        85
  30.840        74
  30.855        68
  30.870        71
  30.885        79
  30.900        73
  30.915        65
  30.930        56
  30.945        70
  30.960        58
  30.975        65
  30.990        58
  31.005        67
  31.020        65
  31.035        74
  31.050        82
  31.065        73
  31.080        61
  31.095        62
  31.110        70
  31.125        65
  31.140        70
  31.155        80
  31.170        69
  31.185        75
  31.200        65
  31.215        65
  31.230        64
  31.245        74
  31.260        66
  31.275        71
  31.290        75
  31.305        80
  31.320        76
  31.335        90
  31.350        96
  31.365        90
  31.380        94
  31.395       115
  31.410       135
  31.425       156
  31.440       160
  31.455       200
  31.470       210
  31.485       209
  31.500       251
  31.515       251
  31.530       257
  31.545       286
  31.560       286
  31.575       282
  31.590       239
  31.605       247
  31.620       224
  31.635       201
  31.650       175
  31.665       166
  31.680       128
  31.695       119
  31.710       107
  31.725       108
  31.740        85
  31.755        90
  31.770        77
  31.785        79
  31.800        82
  31.815        68
  31.830        76
  31.845        73
  31.860        80
  31.875        62
  31.890        52
  31.905        73
  31.920        78
  31.935        73
  31.950        70
  31.965        72
  31.980        83
  31.995        82
  32.010        78
  32.025        84
  32.040        91
  32.055        93
  32.070       104
  32.085       109
  32.100       120
  32.115       149
  32.130       153
  32.145       181
  32.160       195
  32.175       240
  32.190       301
  32.205       285
  32.220       307
  32.235       307
  32.250       317
  32.265       322
  32.280       303
  32.295       294
  32.310       293
  32.325       213
  32.340       208
  32.355       188
  32.370       174
  32.385       166
  32.400       137
  32.415       130
  32.430       114
  32.445        93
  32.460       100
  32.475        90
  32.490       100
  32.505        98
  32.520       103
  32.535       101
  32.550        99
  32.565        98
  32.580       103
  32.595       120
  32.610       124
  32.625       140
  32.640       140
  32.655       186
  32.670       214
  32.685       266
  32.700       304
  32.715       368
  32.730       382
  32.745       398
  32.760       391
  32.775       371
  32.790       300
  32.805       275
  32.820       215
  32.835       172
  32.850       150
  32.865       117
  32.880        93
  32.895        75
  32.910        91
  32.925        78
  32.940        83
  32.955        79
  32.970        73
  32.985        72
  33.000        70
  33.015        87
  33.030        71
  33.045        80
  33.060        70
  33.075        73
  33.090        80
  33.105        89
  33.120        73
  33.135        76
  33.150        69
  33.165        69
  33.180        68
  33.195        64
  33.210        61
  33.225        83
  33.240        81
  33.255        76
  33.270        67
  33.285        86
  33.300        71
  33.315       105
  33.330        87
  33.345        97
  33.360        98
  33.375        97
  33.390        85
  33.405       101
  33.420       102
  33.435       107
  33.450        91
  33.465        75
  33.480        70
  33.495        71
  33.510        71
  33.525        75
  33.540        90
  33.555        66
  33.570        62
  33.585        60
  33.600        77
  33.615        63
  33.630        68
  33.645        57
  33.660        48
  33.675        63
  33.690        69
  33.705        72
  33.720        59
  33.735        55
  33.750        61
  33.765        61
  33.780        59
  33.795        65
  33.810        57
  33.825        54
  33.840        52
  33.855        61
  33.870        63
  33.885        63
  33.900        58
  33.915        55
  33.930        59
  33.945        72
  33.960        63
  33.975        62
  33.990        59
  34.005        54
  34.020        54
  34.035        68
  34.050        68
  34.065        57
  34.080        59
  34.095        67
  34.110        69
  34.125        64
  34.140        53
  34.155        66
  34.170        55
  34.185        56
  34.200        58
  34.215        57
  34.230        56
  34.245        72
  34.260        73
  34.275        58
  34.290        56
  34.305        56
  34.320        54
  34.335        55
  34.350        56
  34.365        59
  34.380        74
  34.395        69
  34.410        70
  34.425        77
  34.440        82
  34.455        80
  34.470        81
  34.485        67
  34.500        68
  34.515        80
  34.530        96
  34.545        78
  34.560        86
  34.575        85
  34.590        88
  34.605        88
  34.620       115
  34.635       117
  34.650       128
  34.665       163
  34.680       161
  34.695       181
  34.710       192
  34.725       201
  34.740       204
  34.755       200
  34.770       181
  34.785       179
  34.800       133
  34.815       129
  34.830       130
  34.845        98
  34.860        94
  34.875        82
  34.890        90
  34.905        70
  34.920        68
  34.935        60
  34.950        60
  34.965        70
  34.980        71
  34.995        78
  35.010        68
  35.025        58
  35.040        62
  35.055        75
  35.070        79
  35.085        73
  35.100       101
  35.115       110
  35.130       120
  35.145       117
  35.160       125
  35.175       131
  35.190       147
  35.205       139
  35.220       158
  35.235       170
  35.250       168
  35.265       160
  35.280       163
  35.295       151
  35.310       122
  35.325       110
  35.340        88
  35.355        84
  35.370        66
  35.385        62
  35.400        89
  35.415        85
  35.430        70
  35.445        84
  35.460        67
  35.475        71
  35.490        54
  35.505        57
  35.520        63
  35.535        59
  35.550        52
  35.565        49
  35.580        65
  35.595        66
  35.610        63
  35.625        51
  35.640        51
  35.655        61
  35.670        53
  35.685        57
  35.700        56
  35.715        55
  35.730        61
  35.745        58
  35.760        53
  35.775        69
  35.790        64
  35.805        68
  35.820        47
  35.835        60
  35.850        71
  35.865        54
  35.880        44
  35.895        41
  35.910        51
  35.925        56
  35.940        58
  35.955        60
  35.970        55
  35.985        51
  36.000        70
  36.015        55
  36.030        48
  36.045        49
  36.060        52
  36.075        59
  36.090        71
  36.105        52
  36.120        56
  36.135        63
  36.150        53
  36.165        58
  36.180        64
  36.195        66
  36.210        69
  36.225        59
  36.240        62
  36.255        68
  36.270        68
  36.285        77
  36.300        99
  36.315        86
  36.330        79
  36.345        90
  36.360       106
  36.375       121
  36.390       153
  36.405       151
  36.420       181
  36.435       188
  36.450       197
  36.465       198
  36.480       183
  36.495       176
  36.510       182
  36.525       172
  36.540       173
  36.555       159
  36.570       141
  36.585       147
  36.600       141
  36.615       111
  36.630       109
  36.645       101
  36.660        89
  36.675        85
  36.690        67
  36.705        81
  36.720        70
  36.735        63
  36.750        60
  36.765        66
  36.780        75
  36.795        59
  36.810        60
  36.825        62
  36.840        59
  36.855        68
  36.870        54
  36.885        59
  36.900        61
  36.915        58
  36.930        54
  36.945        54
  36.960        55
  36.975        63
  36.990        69
  37.005        65
  37.020        59
  37.035        65
  37.050        69
  37.065        67
  37.080        71
  37.095        69
  37.110        74
  37.125        90
  37.140        96
  37.155       115
  37.170       115
  37.185       126
  37.200       161
  37.215       167
  37.230       198
  37.245       186
  37.260       197
  37.275       207
  37.290       199
  37.305       179
  37.320       173
  37.335       188
  37.350       168
  37.365       144
  37.380       182
  37.395       154
  37.410       159
  37.425       155
  37.440       144
  37.455       131
  37.470       126
  37.485       110
  37.500        97
  37.515        97
  37.530       100
  37.545        90
  37.560        78
  37.575        82
  37.590        84
  37.605        83
  37.620        64
  37.635        79
  37.650        76
  37.665        76
  37.680        80
  37.695        84
  37.710        86
  37.725        84
  37.740        87
  37.755        97
  37.770        95
  37.785        98
  37.800        97
  37.815        92
  37.830        95
  37.845        82
  37.860        56
  37.875        64
  37.890        86
  37.905        69
  37.920        68
  37.935        69
  37.950        70
  37.965        64
  37.980        74
  37.995        82
  38.010        68
  38.025        86
  38.040        78
  38.055        87
  38.070        84
  38.085        77
  38.100        86
  38.115        91
  38.130        87
  38.145        79
  38.160        85
  38.175        80
  38.190        86
  38.205        77
  38.220        63
  38.235        76
  38.250        66
  38.265        59
  38.280        57
  38.295        66
  38.310        68
  38.325        60
  38.340        58
  38.355        62
  38.370        47
  38.385        57
  38.400        50
  38.415        65
  38.430        48
  38.445        57
  38.460        60
  38.475        52
  38.490        47
  38.505        50
  38.520        46
  38.535        59
  38.550        61
  38.565        61
  38.580        55
  38.595        61
  38.610        63
  38.625        80
  38.640        85
  38.655       106
  38.670        98
  38.685        91
  38.700       111
  38.715       119
  38.730       137
  38.745       135
  38.760       173
  38.775       159
  38.790       175
  38.805       166
  38.820       156
  38.835       149
  38.850       161
  38.865       147
  38.880       135
  38.895       132
  38.910       130
  38.925       129
  38.940       117
  38.955       110
  38.970        92
  38.985        91
  39.000        79
  39.015        78
  39.030        77
  39.045        84
  39.060        75
  39.075        71
  39.090        68
  39.105        68
  39.120        64
  39.135        51
  39.150        63
  39.165        61
  39.180        64
  39.195        60
  39.210        63
  39.225        70
  39.240        67
  39.255        67
  39.270        62
  39.285        64
  39.300        75
  39.315        64
  39.330        69
  39.345        65
  39.360        67
  39.375        69
  39.390        72
  39.405        48
  39.420        58
  39.435        64
  39.450        56
  39.465        54
  39.480        52
  39.495        63
  39.510        72
  39.525        63
  39.540        59
  39.555        74
  39.570        67
  39.585        65
  39.600        71
  39.615        73
  39.630        80
  39.645        66
  39.660        70
  39.675        69
  39.690        74
  39.705        90
  39.720        80
  39.735        81
  39.750        63
  39.765        67
  39.780        82
  39.795        67
  39.810        57
  39.825        68
  39.840        65
  39.855        72
  39.870        69
  39.885        76
  39.900        84
  39.915        79
  39.930        77
  39.945        96
  39.960        87
  39.975        85
  39.990        97
  40.005       110
  40.020       125
  40.035       129
  40.050       132
  40.065       132
  40.080       158
  40.095       155
  40.110       133
  40.125       129
  40.140       124
  40.155       129
  40.170       106
  40.185        98
  40.200        99
  40.215        81
  40.230        69
  40.245        84
  40.260        63
  40.275        68
  40.290        76
  40.305        74
  40.320        71
  40.335        74
  40.350        69
  40.365        82
  40.380        83
  40.395        93
  40.410        84
  40.425        86
  40.440        95
  40.455        87
  40.470        89
  40.485       110
  40.500       111
  40.515       125
  40.530       143
  40.545       132
  40.560       124
  40.575       121
  40.590       122
  40.605       119
  40.620       112
  40.635       116
  40.650       119
  40.665       103
  40.680        87
  40.695       107
  40.710        93
  40.725       101
  40.740       100
  40.755       115
  40.770        93
  40.785        95
  40.800        96
  40.815       134
  40.830       121
  40.845       127
  40.860       135
  40.875       144
  40.890       145
  40.905       142
  40.920       135
  40.935       135
  40.950       157
  40.965       138
  40.980       119
  40.995       113
  41.010       109
  41.025       114
  41.040       120
  41.055        99
  41.070       101
  41.085        88
  41.100        75
  41.115        78
  41.130        95
  41.145        78
  41.160        70
  41.175        80
  41.190        83
  41.205        74
  41.220        78
  41.235        71
  41.250        72
  41.265        69
  41.280        55
  41.295        55
  41.310        66
  41.325        64
  41.340        55
  41.355        58
  41.370        62
  41.385        52
  41.400        55
  41.415        52
  41.430        50
  41.445        50
  41.460        53
  41.475        47
  41.490        49
  41.505        38
  41.520        43
  41.535        48
  41.550        54
  41.565        40
  41.580        58
  41.595        52
  41.610        39
  41.625        47
  41.640        51
  41.655        59
  41.670        50
  41.685        54
  41.700        52
  41.715        46
  41.730        48
  41.745        56
  41.760        51
  41.775        55
  41.790        53
  41.805        50
  41.820        54
  41.835        56
  41.850        49
  41.865        44
  41.880        46
  41.895        48
  41.910        47
  41.925        47
  41.940        44
  41.955        58
  41.970        56
  41.985        56
  42.000        53
  42.015        51
  42.030        55
  42.045        61
  42.060        62
  42.075        61
  42.090        63
  42.105        66
  42.120        69
  42.135        57
  42.150        68
  42.165        62
  42.180        73
  42.195        79
  42.210        83
  42.225        72
  42.240        72
  42.255        73
  42.270        68
  42.285        84
  42.300        83
  42.315        79
  42.330        75
  42.345        71
  42.360        73
  42.375        72
  42.390        82
  42.405        71
  42.420        67
  42.435        55
  42.450        53
  42.465        67
  42.480        58
  42.495        57
  42.510        72
  42.525        57
  42.540        55
  42.555        45
  42.570        55
  42.585        57
  42.600        51
  42.615        59
  42.630        53
  42.645        52
  42.660        56
  42.675        62
  42.690        57
  42.705        55
  42.720        59
  42.735        66
  42.750        59
  42.765        64
  42.780        62
  42.795        80
  42.810        75
  42.825        76
  42.840        76
  42.855        92
  42.870        99
  42.885       102
  42.900       104
  42.915       106
  42.930        99
  42.945        99
  42.960       101
  42.975       105
  42.990        81
  43.005        91
  43.020       105
  43.035       101
  43.050       108
  43.065       105
  43.080        97
  43.095        93
  43.110        98
  43.125        87
  43.140        89
  43.155        84
  43.170        78
  43.185        92
  43.200       100
  43.215       104
  43.230        97
  43.245        87
  43.260       100
  43.275       117
  43.290       143
  43.305       150
  43.320       155
  43.335       199
  43.350       200
  43.365       207
  43.380       214
  43.395       211
  43.410       204
  43.425       231
  43.440       215
  43.455       227
  43.470       179
  43.485       186
  43.500       170
  43.515       140
  43.530       138
  43.545       159
  43.560       153
  43.575       119
  43.590       112
  43.605        92
  43.620        95
  43.635        93
  43.650        83
  43.665        77
  43.680        75
  43.695        66
  43.710        68
  43.725        58
  43.740        58
  43.755        54
  43.770        54
  43.785        58
  43.800        57
  43.815        48
  43.830        52
  43.845        62
  43.860        48
  43.875        42
  43.890        44
  43.905        48
  43.920        46
  43.935        47
  43.950        54
  43.965        51
  43.980        50
  43.995        47
  44.010        58
  44.025        49
  44.040        53
  44.055        55
  44.070        51
  44.085        49
  44.100        49
  44.115        45
  44.130        51
  44.145        45
  44.160        44
  44.175        55
  44.190        47
  44.205        49
  44.220        47
  44.235        48
  44.250        48
  44.265        45
  44.280        46
  44.295        57
  44.310        58
  44.325        53
  44.340        50
  44.355        46
  44.370        48
  44.385        56
  44.400        56
  44.415        57
  44.430        61
  44.445        71
  44.460        58
  44.475        67
  44.490        56
  44.505        61
  44.520        71
  44.535        79
  44.550        75
  44.565        89
  44.580        76
  44.595        75
  44.610        73
  44.625        80
  44.640        84
  44.655        83
  44.670        80
  44.685        72
  44.700        84
  44.715        65
  44.730        63
  44.745        62
  44.760        51
  44.775        50
  44.790        60
  44.805        74
  44.820        65
  44.835        64
  44.850        52
  44.865        60
  44.880        54
  44.895        55
  44.910        69
  44.925        59
  44.940        63
  44.955        69
  44.970        71
  44.985        64
  45.000        58
  45.015        62
  45.030        45
  45.045        53
  45.060        55
  45.075        60
  45.090        63
  45.105        67
  45.120        54
  45.135        57
  45.150        85
  45.165        81
  45.180        70
  45.195        73
  45.210        88
  45.225       100
  45.240       104
  45.255       105
  45.270       134
  45.285       123
  45.300       134
  45.315       145
  45.330       142
  45.345       158
  45.360       164
  45.375       157
  45.390       139
  45.405       149
  45.420       169
  45.435       150
  45.450       157
  45.465       170
  45.480       172
  45.495       173
  45.510       205
  45.525       199
  45.540       228
  45.555       238
  45.570       228
  45.585       227
  45.600       252
  45.615       238
  45.630       220
  45.645       204
  45.660       180
  45.675       166
  45.690       147
  45.705       123
  45.720       126
  45.735       116
  45.750        97
  45.765       109
  45.780       122
  45.795       131
  45.810       115
  45.825       140
  45.840       125
  45.855       140
  45.870       137
  45.885       144
  45.900       125
  45.915       101
  45.930       112
  45.945       113
  45.960       104
  45.975       100
  45.990        99
  46.005        83
  46.020        78
  46.035        60
  46.050        56
  46.065        57
  46.080        50
  46.095        52
  46.110        40
  46.125        37
  46.140        49
  46.155        44
  46.170        50
  46.185        49
  46.200        54
  46.215        50
  46.230        40
  46.245        40
  46.260        50
  46.275        47
  46.290        43
  46.305        41
  46.320        36
  46.335        47
  46.350        38
  46.365        41
  46.380        38
  46.395        45
  46.410        55
  46.425        35
  46.440        38
  46.455        38
  46.470        38
  46.485        54
  46.500        45
  46.515        46
  46.530        52
  46.545        41
  46.560        46
  46.575        49
  46.590        45
  46.605        42
  46.620        39
  46.635        42
  46.650        45
  46.665        51
  46.680        43
  46.695        41
  46.710        52
  46.725        53
  46.740        37
  46.755        38
  46.770        46
  46.785        61
  46.800        55
  46.815        52
  46.830        65
  46.845        56
  46.860        53
  46.875        57
  46.890        63
  46.905        61
  46.920        54
  46.935        74
  46.950        73
  46.965        68
  46.980        57
  46.995        66
  47.010        55
  47.025        53
  47.040        57
  47.055        60
  47.070        53
  47.085        54
  47.100        51
  47.115        48
  47.130        49
  47.145        55
  47.160        60
  47.175        63
  47.190        62
  47.205        56
  47.220        61
  47.235        58
  47.250        55
  47.265        68
  47.280        74
  47.295        71
  47.310        61
  47.325        62
  47.340        66
  47.355        61
  47.370        43
  47.385        49
  47.400        59
  47.415        49
  47.430        55
  47.445        45
  47.460        48
  47.475        59
  47.490        42
  47.505        43
  47.520        42
  47.535        44
  47.550        34
  47.565        40
  47.580        42
  47.595        44
  47.610        46
  47.625        44
  47.640        40
  47.655        35
  47.670        41
  47.685        45
  47.700        36
  47.715        45
  47.730        43
  47.745        43
  47.760        36
  47.775        40
  47.790        47
  47.805        45
  47.820        44
  47.835        43
  47.850        52
  47.865        46
  47.880        46
  47.895        41
  47.910        47
  47.925        52
  47.940        54
  47.955        61
  47.970        54
  47.985        61
  48.000        72
  48.015        68
  48.030        61
  48.045        65
  48.060        70
  48.075        54
  48.090        53
  48.105        53
  48.120        49
  48.135        45
  48.150        54
  48.165        54
  48.180        53
  48.195        45
  48.210        44
  48.225        40
  48.240        38
  48.255        46
  48.270        42
  48.285        47
  48.300        47
  48.315        52
  48.330        47
  48.345        36
  48.360        40
  48.375        51
  48.390        58
  48.405        47
  48.420        47
  48.435        50
  48.450        39
  48.465        52
  48.480        39
  48.495        47
  48.510        46
  48.525        45
  48.540        54
  48.555        45
  48.570        36
  48.585        46
  48.600        52
  48.615        37
  48.630        41
  48.645        47
  48.660        49
  48.675        45
  48.690        49
  48.705        52
  48.720        47
  48.735        43
  48.750        53
  48.765        47
  48.780        54
  48.795        57
  48.810        57
  48.825        51
  48.840        49
  48.855        55
  48.870        55
  48.885        55
  48.900        69
  48.915        76
  48.930        69
  48.945        58
  48.960        73
  48.975        76
  48.990        79
  49.005        77
  49.020        82
  49.035       105
  49.050        93
  49.065        82
  49.080        87
  49.095        85
  49.110        82
  49.125        82
  49.140        73
  49.155        66
  49.170        63
  49.185        67
  49.200        77
  49.215        63
  49.230        55
  49.245        67
  49.260        56
  49.275        63
  49.290        53
  49.305        36
  49.320        53
  49.335        44
  49.350        58
  49.365        62
  49.380        50
  49.395        61
  49.410        67
  49.425        64
  49.440        64
  49.455        65
  49.470        61
  49.485        70
  49.500        73
  49.515        78
  49.530        71
  49.545        75
  49.560        85
  49.575        80
  49.590        69
  49.605        71
  49.620        81
  49.635        74
  49.650        84
  49.665        81
  49.680        70
  49.695        72
  49.710        74
  49.725        76
  49.740        66
  49.755        84
  49.770        72
  49.785        74
  49.800        77
  49.815        76
  49.830        74
  49.845        66
  49.860        59
  49.875        49
  49.890        58
  49.905        65
  49.920        66
  49.935        68
  49.950        65
  49.965        69
  49.980        55
  49.995        45
  50.010        60
  50.025        63
  50.040        57
  50.055        55
  50.070        73
  50.085        67
  50.100        71
  50.115        58
  50.130        49
  50.145        64
  50.160        58
  50.175        61
  50.190        61
  50.205        63
  50.220        61
  50.235        72
  50.250        78
  50.265        73
  50.280        69
  50.295        74
  50.310        69
  50.325        77
  50.340        79
  50.355       104
  50.370       104
  50.385       109
  50.400       115
  50.415       140
  50.430       137
  50.445       136
  50.460       165
  50.475       178
  50.490       188
  50.505       212
  50.520       239
  50.535       225
  50.550       223
  50.565       231
  50.580       192
  50.595       178
  50.610       167
  50.625       153
  50.640       159
  50.655       129
  50.670       133
  50.685       119
  50.700       105
  50.715        98
  50.730        86
  50.745        85
  50.760        87
  50.775        75
  50.790        83
  50.805        64
  50.820        69
  50.835        72
  50.850        68
  50.865        60
  50.880        63
  50.895        58
  50.910        56
  50.925        59
  50.940        67
  50.955        61
  50.970        60
  50.985        64
  51.000        61
  51.015        59
  51.030        58
  51.045        53
  51.060        59
  51.075        48
  51.090        48
  51.105        46
  51.120        52
  51.135        52
  51.150        53
  51.165        49
  51.180        53
  51.195        45
  51.210        53
  51.225        51
  51.240        49
  51.255        31
  51.270        43
  51.285        41
  51.300        43
  51.315        42
  51.330        45
  51.345        60
  51.360        48
  51.375        42
  51.390        52
  51.405        51
  51.420        61
  51.435        66
  51.450        54
  51.465        55
  51.480        51
  51.495        59
  51.510        70
  51.525        75
  51.540        75
  51.555        77
  51.570        71
  51.585        79
  51.600        70
  51.615        83
  51.630        85
  51.645        70
  51.660        87
  51.675        86
  51.690        88
  51.705        87
  51.720        74
  51.735        64
  51.750        64
  51.765        60
  51.780        53
  51.795        58
  51.810        51
  51.825        52
  51.840        52
  51.855        48
  51.870        48
  51.885        54
  51.900        55
  51.915        44
  51.930        47
  51.945        34
  51.960        38
  51.975        51
  51.990        46
  52.005        47
  52.020        52
  52.035        53
  52.050        42
  52.065        42
  52.080        49
  52.095        48
  52.110        53
  52.125        45
  52.140        57
  52.155        50
  52.170        50
  52.185        45
  52.200        46
  52.215        47
  52.230        47
  52.245        47
  52.260        43
  52.275        41
  52.290        41
  52.305        39
  52.320        36
  52.335        46
  52.350        54
  52.365        55
  52.380        47
  52.395        38
  52.410        35
  52.425        47
  52.440        36
  52.455        41
  52.470        43
  52.485        34
  52.500        43
  52.515        41
  52.530        43
  52.545        41
  52.560        40
  52.575        47
  52.590        38
  52.605        43
  52.620        38
  52.635        47
  52.650        45
  52.665        36
  52.680        42
  52.695        44
  52.710        27
  52.725        47
  52.740        49
  52.755        52
  52.770        38
  52.785        37
  52.800        45
  52.815        49
  52.830        55
  52.845        50
  52.860        49
  52.875        60
  52.890        53
  52.905        49
  52.920        63
  52.935        59
  52.950        60
  52.965        62
  52.980        69
  52.995        69
  53.010        61
  53.025        69
  53.040        63
  53.055        69
  53.070        70
  53.085        84
  53.100        71
  53.115        72
  53.130        80
  53.145       101
  53.160        94
  53.175        82
  53.190        84
  53.205        77
  53.220        89
  53.235        86
  53.250        81
  53.265        88
  53.280        91
  53.295        96
  53.310        93
  53.325        74
  53.340        81
  53.355        90
  53.370        96
  53.385       106
  53.400       113
  53.415       124
  53.430       128
  53.445       119
  53.460       108
  53.475        96
  53.490       109
  53.505        94
  53.520        79
  53.535        88
  53.550        68
  53.565        72
  53.580        68
  53.595        60
  53.610        52
  53.625        55
  53.640        50
  53.655        61
  53.670        72
  53.685        64
  53.700        64
  53.715        68
  53.730        74
  53.745        81
  53.760        84
  53.775        76
  53.790        81
  53.805       102
  53.820        89
  53.835        87
  53.850        80
  53.865        80
  53.880        76
  53.895        81
  53.910        79
  53.925        56
  53.940        53
  53.955        49
  53.970        50
  53.985        54
  54.000        56
  54.015        56
  54.030        58
  54.045        54
  54.060        42
  54.075        48
  54.090        43
  54.105        38
  54.120        56
  54.135        58
  54.150        45
  54.165        43
  54.180        47
  54.195        46
  54.210        51
  54.225        43
  54.240        38
  54.255        54
  54.270        52
  54.285        54
  54.300        57
  54.315        50
  54.330        41
  54.345        53
  54.360        52
  54.375        68
  54.390        69
  54.405        75
  54.420        74
  54.435        61
  54.450        65
  54.465        79
  54.480        90
  54.495        72
  54.510        81
  54.525        94
  54.540        97
  54.555       106
  54.570        84
  54.585        92
  54.600        97
  54.615        87
  54.630        84
  54.645        94
  54.660        93
  54.675        77
  54.690        66
  54.705        65
  54.720        67
  54.735        72
  54.750        77
  54.765        70
  54.780        60
  54.795        69
  54.810        73
  54.825        52
  54.840        48
  54.855        56
  54.870        53
  54.885        53
  54.900        60
  54.915        66
  54.930        72
  54.945        61
  54.960        75
  54.975        66
  54.990        65
  55.005        69
  55.020        60
  55.035        78
  55.050        85
  55.065        64
  55.080        69
  55.095        67
  55.110        57
  55.125        58
  55.140        49
  55.155        53
  55.170        54
  55.185        41
  55.200        54
  55.215        46
  55.230        53
  55.245        42
  55.260        49
  55.275        50
  55.290        43
  55.305        48
  55.320        45
  55.335        46
  55.350        40
  55.365        42
  55.380        47
  55.395        40
  55.410        38
  55.425        42
  55.440        42
  55.455        47
  55.470        43
  55.485        48
  55.500        43
  55.515        37
  55.530        45
  55.545        40
  55.560        44
  55.575        40
  55.590        37
  55.605        36
  55.620        37
  55.635        39
  55.650        56
  55.665        48
  55.680        49
  55.695        42
  55.710        53
  55.725        39
  55.740        42
  55.755        44
  55.770        40
  55.785        49
  55.800        49
  55.815        52
  55.830        42
  55.845        48
  55.860        59
  55.875        45
  55.890        48
  55.905        52
  55.920        50
  55.935        47
  55.950        56
  55.965        53
  55.980        53
  55.995        38
  56.010        46
  56.025        39
  56.040        40
  56.055        50
  56.070        48
  56.085        43
  56.100        42
  56.115        45
  56.130        55
  56.145        66
  56.160        48
  56.175        58
  56.190        50
  56.205        56
  56.220        50
  56.235        52
  56.250        47
  56.265        46
  56.280        46
  56.295        45
  56.310        51
  56.325        52
  56.340        61
  56.355        53
  56.370        48
  56.385        49
  56.400        54
  56.415        48
  56.430        42
  56.445        50
  56.460        53
  56.475        57
  56.490        65
  56.505        53
  56.520        44
  56.535        43
  56.550        40
  56.565        49
  56.580        53
  56.595        47
  56.610        37
  56.625        36
  56.640        43
  56.655        37
  56.670        29
  56.685        36
  56.700        43
  56.715        45
  56.730        42
  56.745        36
  56.760        33
  56.775        43
  56.790        35
  56.805        26
  56.820        35
  56.835        44
  56.850        32
  56.865        42
  56.880        36
  56.895        36
  56.910        39
  56.925        41
  56.940        35
  56.955        36
  56.970        42
  56.985        45
  57.000        39
  57.015        38
  57.030        42
  57.045        39
  57.060        38
  57.075        38
  57.090        33
  57.105        32
  57.120        36
  57.135        42
  57.150        42
  57.165        36
  57.180        37
  57.195        44
  57.210        41
  57.225        39
  57.240        40
  57.255        31
  57.270        40
  57.285        41
  57.300        45
  57.315        48
  57.330        41
  57.345        42
  57.360        40
  57.375        51
  57.390        53
  57.405        49
  57.420        55
  57.435        42
  57.450        46
  57.465        55
  57.480        51
  57.495        56
  57.510        57
  57.525        56
  57.540        59
  57.555        55
  57.570        66
  57.585        55
  57.600        70
  57.615        71
  57.630        76
  57.645        72
  57.660        84
  57.675        99
  57.690       100
  57.705       129
  57.720       126
  57.735       104
  57.750       117
  57.765       130
  57.780       134
  57.795       119
  57.810       116
  57.825       114
  57.840       100
  57.855        81
  57.870        86
  57.885        68
  57.900        56
  57.915        50
  57.930        43
  57.945        46
  57.960        56
  57.975        44
  57.990        49
  58.005        37
  58.020        37
  58.035        39
  58.050        35
  58.065        33
  58.080        29
  58.095        33
  58.110        35
  58.125        37
  58.140        37
  58.155        34
  58.170        33
  58.185        34
  58.200        48
  58.215        42
  58.230        46
  58.245        53
  58.260        50
  58.275        40
  58.290        40
  58.305        44
  58.320        32
  58.335        31
  58.350        34
  58.365        43
  58.380        43
  58.395        40
  58.410        45
  58.425        38
  58.440        40
  58.455        48
  58.470        36
  58.485        39
  58.500        37
  58.515        40
  58.530        51
  58.545        44
  58.560        47
  58.575        52
  58.590        64
  58.605        55
  58.620        52
  58.635        50
  58.650        53
  58.665        58
  58.680        53
  58.695        57
  58.710        59
  58.725        55
  58.740        64
  58.755        63
  58.770        53
  58.785        55
  58.800        47
  58.815        49
  58.830        57
  58.845        50
  58.860        42
  58.875        43
  58.890        43
  58.905        39
  58.920        43
  58.935        46
  58.950        40
  58.965        45
  58.980        37
  58.995        38
  59.010        43
  59.025        49
  59.040        43
  59.055        40
  59.070        43
  59.085        43
  59.100        41
  59.115        45
  59.130        34
  59.145        48
  59.160        43
  59.175        43
  59.190        44
  59.205        37
  59.220        33
  59.235        41
  59.250        38
  59.265        47
  59.280        51
  59.295        42
  59.310        40
  59.325        31
  59.340        40
  59.355        41
  59.370        44
  59.385        44
  59.400        36
  59.415        36
  59.430        49
  59.445        47
  59.460        47
  59.475        43
  59.490        37
  59.505        45
  59.520        41
  59.535        46
  59.550        37
  59.565        46
  59.580        42
  59.595        53
  59.610        51
  59.625        50
  59.640        48
  59.655        45
  59.670        48
  59.685        46
  59.700        41
  59.715        43
  59.730        41
  59.745        51
  59.760        45
  59.775        34
  59.790        43
  59.805        41
  59.820        42
  59.835        38
  59.850        40
  59.865        37
  59.880        35
  59.895        42
  59.910        34
  59.925        41
  59.940        45
  59.955        34
  59.970        37
  59.985        29
  60.000        35
  60.015        44
  60.030        41
  60.045        47
  60.060        42
  60.075        42
  60.090        34
  60.105        45
  60.120        34
  60.135        29
  60.150        38
  60.165        32
  60.180        38
  60.195        40
  60.210        46
  60.225        48
  60.240        34
  60.255        38
  60.270        43
  60.285        39
  60.300        44
  60.315        49
  60.330        39
  60.345        43
  60.360        46
  60.375        49
  60.390        48
  60.405        52
  60.420        44
  60.435        47
  60.450        44
  60.465        60
  60.480        56
  60.495        56
  60.510        60
  60.525        59
  60.540        61
  60.555        65
  60.570        71
  60.585        66
  60.600        70
  60.615        70
  60.630        69
  60.645        74
  60.660        70
  60.675        66
  60.690        69
  60.705        75
  60.720        56
  60.735        57
  60.750        63
  60.765        67
  60.780        42
  60.795        42
  60.810        37
  60.825        44
  60.840        40
  60.855        52
  60.870        49

data_powder_diffraction_data_set_C10170_003                                                                          
_diffrn_radiation_type          'Cu K\a~1~'
_diffrn_radiation_wavelength    1.54060
_diffrn_radiation_monochromator 'Germanium <111>'
_diffrn_source_voltage          40
_diffrn_source_current          30
_diffrn_measurement_device      '2-axis diffractometer'
_diffrn_measurement_device_type 'Stoe STADI-P'
_diffrn_detector_details        'Dectris Mythen 1K'
_diffrn_ambient_temperature     110
_pd_phase_id                    'p-C6H4Me2:C6F5Cl'
_pd_instr_location              'UCL Chemistry Room 313'
_pd_meas_scan_method            'step'
_pd_meas_2theta_range_min         0.0000
_pd_meas_2theta_range_max        60.8700
_pd_meas_2theta_range_inc         0.0150
_pd_proc_number_of_points       4059

loop_
_pd_meas_2theta_scan
_pd_meas_counts_total
   0.000         0
   0.015         2
   0.030         0
   0.045         0
   0.060         1
   0.075         3
   0.090         1
   0.105         2
   0.120         1
   0.135         3
   0.150         0
   0.165         1
   0.180         0
   0.195         0
   0.210         1
   0.225         0
   0.240         0
   0.255         2
   0.270         2
   0.285         0
   0.300         0
   0.315         0
   0.330         1
   0.345         3
   0.360         2
   0.375         0
   0.390         0
   0.405         0
   0.420         0
   0.435         0
   0.450         1
   0.465         1
   0.480         1
   0.495         1
   0.510         2
   0.525         2
   0.540         1
   0.555         2
   0.570         2
   0.585         1
   0.600         1
   0.615         3
   0.630         3
   0.645         3
   0.660         4
   0.675         2
   0.690         1
   0.705         1
   0.720         1
   0.735         1
   0.750         2
   0.765         3
   0.780         2
   0.795         3
   0.810         6
   0.825         5
   0.840         4
   0.855         6
   0.870         6
   0.885         8
   0.900         5
   0.915         7
   0.930        11
   0.945        11
   0.960        16
   0.975        31
   0.990        40
   1.005        40
   1.020        56
   1.035        65
   1.050        73
   1.065        51
   1.080        73
   1.095        76
   1.110        75
   1.125        80
   1.140        89
   1.155        87
   1.170        96
   1.185        95
   1.200        84
   1.215        90
   1.230        80
   1.245        82
   1.260        78
   1.275        74
   1.290        79
   1.305        70
   1.320        73
   1.335        69
   1.350        78
   1.365        76
   1.380        64
   1.395        74
   1.410        71
   1.425        74
   1.440        85
   1.455        62
   1.470        58
   1.485        55
   1.500        65
   1.515        61
   1.530        50
   1.545        49
   1.560        45
   1.575        65
   1.590        57
   1.605        61
   1.620        58
   1.635        52
   1.650        55
   1.665        58
   1.680        47
   1.695        45
   1.710        50
   1.725        50
   1.740        52
   1.755        52
   1.770        56
   1.785        56
   1.800        53
   1.815        56
   1.830        51
   1.845        51
   1.860        51
   1.875        49
   1.890        44
   1.905        50
   1.920        43
   1.935        42
   1.950        53
   1.965        48
   1.980        52
   1.995        42
   2.010        47
   2.025        46
   2.040        38
   2.055        51
   2.070        53
   2.085        52
   2.100        52
   2.115        38
   2.130        43
   2.145        43
   2.160        41
   2.175        29
   2.190        39
   2.205        52
   2.220        36
   2.235        41
   2.250        38
   2.265        33
   2.280        30
   2.295        34
   2.310        36
   2.325        44
   2.340        49
   2.355        39
   2.370        45
   2.385        33
   2.400        31
   2.415        48
   2.430        45
   2.445        36
   2.460        41
   2.475        47
   2.490        42
   2.505        44
   2.520        42
   2.535        48
   2.550        44
   2.565        44
   2.580        33
   2.595        36
   2.610        33
   2.625        41
   2.640        41
   2.655        45
   2.670        45
   2.685        51
   2.700        45
   2.715        44
   2.730        37
   2.745        38
   2.760        42
   2.775        42
   2.790        42
   2.805        37
   2.820        46
   2.835        44
   2.850        42
   2.865        40
   2.880        35
   2.895        36
   2.910        33
   2.925        38
   2.940        39
   2.955        39
   2.970        38
   2.985        32
   3.000        35
   3.015        28
   3.030        35
   3.045        43
   3.060        37
   3.075        42
   3.090        38
   3.105        32
   3.120        44
   3.135        43
   3.150        37
   3.165        39
   3.180        36
   3.195        37
   3.210        31
   3.225        41
   3.240        39
   3.255        42
   3.270        39
   3.285        40
   3.300        45
   3.315        49
   3.330        42
   3.345        44
   3.360        41
   3.375        36
   3.390        44
   3.405        45
   3.420        52
   3.435        42
   3.450        36
   3.465        49
   3.480        44
   3.495        41
   3.510        51
   3.525        52
   3.540        53
   3.555        51
   3.570        44
   3.585        45
   3.600        52
   3.615        49
   3.630        36
   3.645        44
   3.660        44
   3.675        41
   3.690        49
   3.705        45
   3.720        44
   3.735        51
   3.750        42
   3.765        41
   3.780        48
   3.795        43
   3.810        48
   3.825        42
   3.840        56
   3.855        55
   3.870        49
   3.885        57
   3.900        51
   3.915        50
   3.930        48
   3.945        48
   3.960        51
   3.975        46
   3.990        44
   4.005        54
   4.020        54
   4.035        53
   4.050        56
   4.065        51
   4.080        46
   4.095        50
   4.110        43
   4.125        47
   4.140        53
   4.155        41
   4.170        49
   4.185        49
   4.200        54
   4.215        60
   4.230        56
   4.245        56
   4.260        59
   4.275        59
   4.290        54
   4.305        54
   4.320        62
   4.335        54
   4.350        56
   4.365        48
   4.380        47
   4.395        53
   4.410        54
   4.425        61
   4.440        55
   4.455        55
   4.470        61
   4.485        56
   4.500        55
   4.515        56
   4.530        51
   4.545        56
   4.560        61
   4.575        57
   4.590        52
   4.605        47
   4.620        47
   4.635        59
   4.650        59
   4.665        54
   4.680        60
   4.695        52
   4.710        58
   4.725        59
   4.740        52
   4.755        44
   4.770        55
   4.785        56
   4.800        60
   4.815        53
   4.830        61
   4.845        58
   4.860        70
   4.875        63
   4.890        65
   4.905        70
   4.920        64
   4.935        50
   4.950        54
   4.965        56
   4.980        54
   4.995        58
   5.010        56
   5.025        59
   5.040        66
   5.055        53
   5.070        56
   5.085        71
   5.100        61
   5.115        61
   5.130        47
   5.145        48
   5.160        50
   5.175        53
   5.190        58
   5.205        51
   5.220        62
   5.235        60
   5.250        68
   5.265        68
   5.280        57
   5.295        56
   5.310        66
   5.325        66
   5.340        65
   5.355        59
   5.370        64
   5.385        64
   5.400        62
   5.415        58
   5.430        61
   5.445        65
   5.460        56
   5.475        57
   5.490        57
   5.505        63
   5.520        54
   5.535        59
   5.550        53
   5.565        64
   5.580        66
   5.595        60
   5.610        72
   5.625        70
   5.640        61
   5.655        62
   5.670        58
   5.685        63
   5.700        64
   5.715        69
   5.730        67
   5.745        63
   5.760        58
   5.775        60
   5.790        62
   5.805        67
   5.820        71
   5.835        66
   5.850        59
   5.865        66
   5.880        59
   5.895        72
   5.910        57
   5.925        63
   5.940        54
   5.955        61
   5.970        64
   5.985        73
   6.000        75
   6.015        74
   6.030        59
   6.045        58
   6.060        48
   6.075        58
   6.090        64
   6.105        52
   6.120        65
   6.135        56
   6.150        67
   6.165        56
   6.180        62
   6.195        49
   6.210        67
   6.225        69
   6.240        66
   6.255        68
   6.270        57
   6.285        50
   6.300        68
   6.315        67
   6.330        64
   6.345        72
   6.360        57
   6.375        60
   6.390        67
   6.405        60
   6.420        65
   6.435        64
   6.450        49
   6.465        51
   6.480        59
   6.495        54
   6.510        60
   6.525        60
   6.540        79
   6.555        63
   6.570        62
   6.585        68
   6.600        68
   6.615        64
   6.630        58
   6.645        60
   6.660        61
   6.675        66
   6.690        59
   6.705        68
   6.720        51
   6.735        57
   6.750        61
   6.765        69
   6.780        78
   6.795        59
   6.810        75
   6.825        62
   6.840        53
   6.855        64
   6.870        74
   6.885        66
   6.900        67
   6.915        68
   6.930        70
   6.945        58
   6.960        59
   6.975        65
   6.990        68
   7.005        73
   7.020        68
   7.035        63
   7.050        63
   7.065        65
   7.080        63
   7.095        76
   7.110        66
   7.125        71
   7.140        54
   7.155        62
   7.170        56
   7.185        70
   7.200        77
   7.215        72
   7.230        57
   7.245        64
   7.260        60
   7.275        61
   7.290        58
   7.305        49
   7.320        76
   7.335        64
   7.350        62
   7.365        61
   7.380        57
   7.395        75
   7.410        62
   7.425        64
   7.440        79
   7.455        62
   7.470        62
   7.485        67
   7.500        75
   7.515        63
   7.530        69
   7.545        62
   7.560        59
   7.575        61
   7.590        71
   7.605        72
   7.620        61
   7.635        79
   7.650        65
   7.665        68
   7.680        76
   7.695        63
   7.710        68
   7.725        76
   7.740        83
   7.755        67
   7.770        73
   7.785        72
   7.800        69
   7.815        68
   7.830        71
   7.845        69
   7.860        69
   7.875        65
   7.890        65
   7.905        67
   7.920        71
   7.935        72
   7.950        68
   7.965        63
   7.980        62
   7.995        62
   8.010        71
   8.025        62
   8.040        64
   8.055        70
   8.070        61
   8.085        69
   8.100        70
   8.115        75
   8.130        75
   8.145        77
   8.160        70
   8.175        58
   8.190        56
   8.205        74
   8.220        69
   8.235        62
   8.250        61
   8.265        71
   8.280        75
   8.295        67
   8.310        75
   8.325        70
   8.340        67
   8.355        74
   8.370        77
   8.385        74
   8.400        73
   8.415        70
   8.430        69
   8.445        63
   8.460        66
   8.475        69
   8.490        57
   8.505        67
   8.520        68
   8.535        63
   8.550        56
   8.565        66
   8.580        62
   8.595        73
   8.610        69
   8.625        76
   8.640        62
   8.655        61
   8.670        65
   8.685        66
   8.700        73
   8.715        72
   8.730        86
   8.745        70
   8.760        63
   8.775        59
   8.790        58
   8.805        72
   8.820        75
   8.835        74
   8.850        72
   8.865        74
   8.880        81
   8.895        68
   8.910        60
   8.925        67
   8.940        69
   8.955        67
   8.970        77
   8.985        62
   9.000        67
   9.015        68
   9.030        82
   9.045        76
   9.060        84
   9.075        75
   9.090        74
   9.105        82
   9.120        79
   9.135        74
   9.150        65
   9.165        66
   9.180        63
   9.195        76
   9.210        74
   9.225        87
   9.240        63
   9.255        70
   9.270        57
   9.285        85
   9.300        85
   9.315        75
   9.330        70
   9.345        69
   9.360        66
   9.375        73
   9.390        83
   9.405        86
   9.420        74
   9.435        78
   9.450        69
   9.465        70
   9.480        65
   9.495        75
   9.510        64
   9.525        59
   9.540        71
   9.555        71
   9.570        71
   9.585        63
   9.600        78
   9.615        68
   9.630        76
   9.645        73
   9.660        71
   9.675        76
   9.690        84
   9.705        67
   9.720        68
   9.735        68
   9.750        67
   9.765        76
   9.780        76
   9.795        63
   9.810        68
   9.825        75
   9.840        79
   9.855        79
   9.870        75
   9.885        70
   9.900        73
   9.915        71
   9.930        74
   9.945        63
   9.960        66
   9.975        75
   9.990        76
  10.005        66
  10.020        64
  10.035        67
  10.050        77
  10.065        75
  10.080        63
  10.095        70
  10.110        64
  10.125        65
  10.140        80
  10.155        77
  10.170        74
  10.185        86
  10.200        79
  10.215        74
  10.230        75
  10.245        78
  10.260        65
  10.275        60
  10.290        69
  10.305        74
  10.320        66
  10.335        66
  10.350        64
  10.365        74
  10.380        72
  10.395        76
  10.410        67
  10.425        68
  10.440        88
  10.455        71
  10.470        84
  10.485        81
  10.500        72
  10.515        69
  10.530        69
  10.545        76
  10.560        75
  10.575        77
  10.590        66
  10.605        63
  10.620        73
  10.635        76
  10.650        59
  10.665        72
  10.680        81
  10.695        76
  10.710        73
  10.725        75
  10.740        69
  10.755        77
  10.770        74
  10.785        67
  10.800        84
  10.815        78
  10.830        74
  10.845        74
  10.860        62
  10.875        74
  10.890        80
  10.905        80
  10.920        77
  10.935        73
  10.950        77
  10.965        85
  10.980        75
  10.995        82
  11.010        81
  11.025        79
  11.040        72
  11.055        71
  11.070        74
  11.085        76
  11.100        66
  11.115        62
  11.130        65
  11.145        63
  11.160        73
  11.175        76
  11.190        68
  11.205        73
  11.220        74
  11.235        68
  11.250        69
  11.265        60
  11.280        75
  11.295        76
  11.310        73
  11.325        64
  11.340        76
  11.355        79
  11.370        79
  11.385        79
  11.400        85
  11.415        79
  11.430        69
  11.445        79
  11.460        80
  11.475        78
  11.490        67
  11.505        56
  11.520        71
  11.535        77
  11.550        84
  11.565        86
  11.580        69
  11.595        72
  11.610        76
  11.625        77
  11.640        72
  11.655        67
  11.670        72
  11.685        79
  11.700        64
  11.715        65
  11.730        78
  11.745        69
  11.760        78
  11.775        82
  11.790        82
  11.805        75
  11.820        84
  11.835        92
  11.850        72
  11.865        76
  11.880        79
  11.895        79
  11.910        74
  11.925        85
  11.940        86
  11.955        94
  11.970        99
  11.985       102
  12.000       102
  12.015       109
  12.030       111
  12.045       117
  12.060       135
  12.075       152
  12.090       172
  12.105       220
  12.120       247
  12.135       270
  12.150       347
  12.165       387
  12.180       494
  12.195       625
  12.210       754
  12.225       946
  12.240      1141
  12.255      1302
  12.270      1248
  12.285      1141
  12.300       978
  12.315       698
  12.330       450
  12.345       286
  12.360       210
  12.375       141
  12.390       127
  12.405        90
  12.420       102
  12.435        96
  12.450       114
  12.465       116
  12.480        96
  12.495        98
  12.510       100
  12.525        96
  12.540        91
  12.555        86
  12.570        84
  12.585        87
  12.600        96
  12.615        95
  12.630        94
  12.645        97
  12.660       103
  12.675       114
  12.690       111
  12.705       110
  12.720       121
  12.735       137
  12.750       155
  12.765       168
  12.780       168
  12.795       237
  12.810       295
  12.825       346
  12.840       433
  12.855       527
  12.870       632
  12.885       815
  12.900       989
  12.915      1281
  12.930      1424
  12.945      1590
  12.960      1586
  12.975      1588
  12.990      1457
  13.005      1185
  13.020       936
  13.035       620
  13.050       442
  13.065       307
  13.080       212
  13.095       157
  13.110       126
  13.125       123
  13.140       104
  13.155       105
  13.170        87
  13.185        90
  13.200        85
  13.215        98
  13.230        82
  13.245        88
  13.260        84
  13.275        84
  13.290        73
  13.305       103
  13.320        94
  13.335        71
  13.350        69
  13.365        94
  13.380        81
  13.395        82
  13.410        79
  13.425        82
  13.440        75
  13.455        72
  13.470        68
  13.485        82
  13.500        98
  13.515        75
  13.530        80
  13.545        85
  13.560        87
  13.575        97
  13.590        92
  13.605        84
  13.620        69
  13.635        75
  13.650        80
  13.665        79
  13.680        92
  13.695        96
  13.710        94
  13.725        80
  13.740       106
  13.755        95
  13.770       102
  13.785        93
  13.800       100
  13.815        98
  13.830        86
  13.845        96
  13.860       111
  13.875       112
  13.890       106
  13.905       113
  13.920       108
  13.935       122
  13.950       117
  13.965       128
  13.980       119
  13.995       124
  14.010       124
  14.025       110
  14.040       111
  14.055       103
  14.070        90
  14.085       102
  14.100        94
  14.115        95
  14.130       100
  14.145       108
  14.160       105
  14.175        86
  14.190        82
  14.205        88
  14.220        85
  14.235        86
  14.250        80
  14.265        86
  14.280        76
  14.295        81
  14.310        81
  14.325        87
  14.340        86
  14.355        72
  14.370        85
  14.385        75
  14.400        72
  14.415        82
  14.430        85
  14.445        84
  14.460        75
  14.475        76
  14.490        84
  14.505        92
  14.520        77
  14.535        73
  14.550        76
  14.565        88
  14.580        86
  14.595        97
  14.610       109
  14.625       127
  14.640       156
  14.655       176
  14.670       187
  14.685       228
  14.700       305
  14.715       394
  14.730       492
  14.745       641
  14.760       900
  14.775      1120
  14.790      1582
  14.805      2075
  14.820      2443
  14.835      2866
  14.850      3018
  14.865      2728
  14.880      2175
  14.895      1468
  14.910       815
  14.925       416
  14.940       240
  14.955       179
  14.970       124
  14.985       113
  15.000        99
  15.015        89
  15.030        79
  15.045        86
  15.060        83
  15.075        96
  15.090        76
  15.105        74
  15.120        75
  15.135       100
  15.150        77
  15.165        75
  15.180        79
  15.195        80
  15.210        73
  15.225        84
  15.240        78
  15.255        83
  15.270        90
  15.285        85
  15.300        71
  15.315        67
  15.330        73
  15.345        80
  15.360        80
  15.375        88
  15.390        88
  15.405        76
  15.420        69
  15.435        79
  15.450        84
  15.465        84
  15.480        90
  15.495        82
  15.510        71
  15.525        76
  15.540        80
  15.555        78
  15.570        78
  15.585        66
  15.600        67
  15.615        74
  15.630        81
  15.645        79
  15.660        58
  15.675        76
  15.690        76
  15.705        70
  15.720        77
  15.735        90
  15.750        77
  15.765        74
  15.780        83
  15.795        78
  15.810        70
  15.825        77
  15.840        94
  15.855        73
  15.870        89
  15.885        92
  15.900        78
  15.915        75
  15.930        87
  15.945        77
  15.960        80
  15.975        85
  15.990        74
  16.005        88
  16.020        97
  16.035        92
  16.050        92
  16.065        87
  16.080       101
  16.095       107
  16.110       104
  16.125        96
  16.140        85
  16.155        95
  16.170        96
  16.185        97
  16.200        94
  16.215       104
  16.230        96
  16.245        86
  16.260        88
  16.275        80
  16.290        75
  16.305        82
  16.320        82
  16.335        83
  16.350        84
  16.365       101
  16.380        97
  16.395        88
  16.410        91
  16.425        99
  16.440        83
  16.455        81
  16.470        77
  16.485        69
  16.500        88
  16.515        82
  16.530        90
  16.545        82
  16.560        79
  16.575        81
  16.590        89
  16.605        89
  16.620        80
  16.635        79
  16.650        82
  16.665        91
  16.680        90
  16.695        85
  16.710        79
  16.725        76
  16.740        83
  16.755        76
  16.770        90
  16.785        79
  16.800        74
  16.815        90
  16.830        91
  16.845        74
  16.860        84
  16.875       100
  16.890       103
  16.905        88
  16.920        93
  16.935        98
  16.950       109
  16.965       123
  16.980       128
  16.995       146
  17.010       163
  17.025       195
  17.040       216
  17.055       270
  17.070       349
  17.085       402
  17.100       404
  17.115       510
  17.130       579
  17.145       673
  17.160       688
  17.175       691
  17.190       581
  17.205       473
  17.220       372
  17.235       242
  17.250       174
  17.265       150
  17.280       115
  17.295       105
  17.310        93
  17.325        90
  17.340        93
  17.355        93
  17.370        87
  17.385        79
  17.400        77
  17.415        85
  17.430        78
  17.445        87
  17.460        99
  17.475        89
  17.490        87
  17.505        79
  17.520        80
  17.535        88
  17.550        68
  17.565        81
  17.580        93
  17.595        83
  17.610        81
  17.625        93
  17.640        82
  17.655        91
  17.670        77
  17.685        84
  17.700        83
  17.715        86
  17.730        92
  17.745        77
  17.760        76
  17.775        89
  17.790        87
  17.805        94
  17.820        88
  17.835        81
  17.850        98
  17.865        92
  17.880       110
  17.895        91
  17.910       110
  17.925       143
  17.940       141
  17.955       148
  17.970       189
  17.985       227
  18.000       257
  18.015       325
  18.030       352
  18.045       434
  18.060       477
  18.075       480
  18.090       437
  18.105       393
  18.120       348
  18.135       299
  18.150       236
  18.165       163
  18.180       130
  18.195       116
  18.210        98
  18.225        98
  18.240       102
  18.255        90
  18.270        84
  18.285        97
  18.300        89
  18.315        82
  18.330        98
  18.345       104
  18.360        83
  18.375        84
  18.390        87
  18.405        98
  18.420        92
  18.435       109
  18.450        83
  18.465        85
  18.480        88
  18.495        98
  18.510        93
  18.525        88
  18.540        83
  18.555        82
  18.570        74
  18.585        90
  18.600        87
  18.615        93
  18.630        76
  18.645        70
  18.660        83
  18.675        85
  18.690        97
  18.705       103
  18.720        94
  18.735        91
  18.750        91
  18.765        87
  18.780       102
  18.795       105
  18.810        95
  18.825       101
  18.840       107
  18.855       100
  18.870        93
  18.885        92
  18.900        80
  18.915        89
  18.930        79
  18.945        84
  18.960        83
  18.975        76
  18.990        76
  19.005        72
  19.020        82
  19.035        87
  19.050        85
  19.065        88
  19.080        80
  19.095        78
  19.110        89
  19.125        79
  19.140        75
  19.155        86
  19.170        79
  19.185        85
  19.200        77
  19.215        73
  19.230        80
  19.245        84
  19.260        82
  19.275        86
  19.290        79
  19.305        90
  19.320        86
  19.335        96
  19.350        87
  19.365       114
  19.380       101
  19.395        89
  19.410        92
  19.425        88
  19.440        77
  19.455        94
  19.470        82
  19.485        84
  19.500        82
  19.515        92
  19.530       107
  19.545        88
  19.560        83
  19.575        85
  19.590       101
  19.605        88
  19.620        84
  19.635        95
  19.650        93
  19.665        76
  19.680        90
  19.695        92
  19.710        74
  19.725        78
  19.740        95
  19.755        82
  19.770        90
  19.785        76
  19.800        87
  19.815        85
  19.830        79
  19.845        97
  19.860       102
  19.875        96
  19.890        96
  19.905        96
  19.920       106
  19.935       113
  19.950       123
  19.965       143
  19.980       166
  19.995       212
  20.010       280
  20.025       272
  20.040       350
  20.055       481
  20.070       569
  20.085       599
  20.100       649
  20.115       654
  20.130       561
  20.145       467
  20.160       346
  20.175       263
  20.190       197
  20.205       156
  20.220       123
  20.235       103
  20.250       104
  20.265       110
  20.280        91
  20.295        94
  20.310        79
  20.325        80
  20.340        78
  20.355        80
  20.370        92
  20.385        81
  20.400        79
  20.415        99
  20.430        77
  20.445        98
  20.460        95
  20.475        95
  20.490       100
  20.505        90
  20.520        92
  20.535       100
  20.550        87
  20.565        90
  20.580        87
  20.595       106
  20.610       102
  20.625        80
  20.640        86
  20.655        92
  20.670        91
  20.685        84
  20.700       100
  20.715       103
  20.730       101
  20.745       120
  20.760       127
  20.775       126
  20.790       120
  20.805       130
  20.820       117
  20.835       104
  20.850        99
  20.865        98
  20.880        89
  20.895        99
  20.910       106
  20.925        96
  20.940        93
  20.955        92
  20.970        95
  20.985       103
  21.000       105
  21.015       111
  21.030       117
  21.045       114
  21.060       124
  21.075       131
  21.090       148
  21.105       152
  21.120       160
  21.135       175
  21.150       181
  21.165       207
  21.180       234
  21.195       236
  21.210       270
  21.225       328
  21.240       353
  21.255       367
  21.270       386
  21.285       405
  21.300       386
  21.315       390
  21.330       332
  21.345       310
  21.360       263
  21.375       220
  21.390       189
  21.405       146
  21.420       144
  21.435       115
  21.450        91
  21.465       106
  21.480        85
  21.495        91
  21.510        98
  21.525        75
  21.540       111
  21.555        97
  21.570        78
  21.585        73
  21.600        84
  21.615        95
  21.630        92
  21.645        93
  21.660        84
  21.675        94
  21.690       101
  21.705        83
  21.720        80
  21.735        78
  21.750        81
  21.765        82
  21.780       100
  21.795        83
  21.810        70
  21.825        90
  21.840        99
  21.855        96
  21.870        93
  21.885        74
  21.900        83
  21.915        81
  21.930        85
  21.945        77
  21.960        78
  21.975        93
  21.990        92
  22.005        82
  22.020        80
  22.035        78
  22.050        80
  22.065        78
  22.080        88
  22.095        99
  22.110        97
  22.125        92
  22.140        82
  22.155        62
  22.170        98
  22.185        94
  22.200        81
  22.215        84
  22.230        83
  22.245        81
  22.260        87
  22.275        86
  22.290        82
  22.305        80
  22.320        74
  22.335        85
  22.350        91
  22.365        79
  22.380        73
  22.395        76
  22.410        90
  22.425        90
  22.440        83
  22.455        93
  22.470        88
  22.485        73
  22.500        95
  22.515        86
  22.530        78
  22.545        91
  22.560        89
  22.575        91
  22.590        97
  22.605        79
  22.620        69
  22.635        75
  22.650        73
  22.665        85
  22.680        83
  22.695        88
  22.710        96
  22.725        74
  22.740        78
  22.755        84
  22.770        85
  22.785        88
  22.800        86
  22.815        74
  22.830        87
  22.845        79
  22.860        92
  22.875        96
  22.890        84
  22.905        87
  22.920       107
  22.935        97
  22.950       107
  22.965       101
  22.980       108
  22.995       121
  23.010       105
  23.025       115
  23.040       121
  23.055       111
  23.070       102
  23.085       107
  23.100        84
  23.115        92
  23.130        77
  23.145        63
  23.160        75
  23.175        84
  23.190        79
  23.205        74
  23.220       100
  23.235        89
  23.250        82
  23.265        85
  23.280        84
  23.295        84
  23.310        69
  23.325        86
  23.340        78
  23.355        79
  23.370        75
  23.385        78
  23.400        83
  23.415        78
  23.430        81
  23.445        87
  23.460        79
  23.475        85
  23.490        87
  23.505        94
  23.520        97
  23.535        86
  23.550       112
  23.565        85
  23.580        90
  23.595        91
  23.610        91
  23.625        92
  23.640        89
  23.655        86
  23.670        90
  23.685       101
  23.700        94
  23.715        82
  23.730        91
  23.745        84
  23.760        85
  23.775        88
  23.790        78
  23.805        96
  23.820        90
  23.835       101
  23.850        98
  23.865        98
  23.880        91
  23.895       102
  23.910       113
  23.925       117
  23.940       131
  23.955       148
  23.970       166
  23.985       208
  24.000       262
  24.015       327
  24.030       393
  24.045       475
  24.060       563
  24.075       711
  24.090       878
  24.105       956
  24.120      1000
  24.135      1109
  24.150      1222
  24.165      1198
  24.180      1156
  24.195      1121
  24.210       992
  24.225       863
  24.240       674
  24.255       533
  24.270       464
  24.285       371
  24.300       337
  24.315       244
  24.330       210
  24.345       187
  24.360       145
  24.375       132
  24.390       122
  24.405       115
  24.420       113
  24.435       118
  24.450        97
  24.465       102
  24.480       113
  24.495       109
  24.510       104
  24.525       103
  24.540        98
  24.555       106
  24.570        93
  24.585       104
  24.600        97
  24.615       105
  24.630       110
  24.645       113
  24.660       114
  24.675       106
  24.690       112
  24.705       124
  24.720       109
  24.735       129
  24.750       107
  24.765       104
  24.780       109
  24.795        94
  24.810        83
  24.825        83
  24.840       108
  24.855       107
  24.870        97
  24.885        92
  24.900        93
  24.915        96
  24.930        82
  24.945       105
  24.960       100
  24.975        92
  24.990        88
  25.005       100
  25.020        95
  25.035        86
  25.050        82
  25.065        85
  25.080        81
  25.095        90
  25.110        98
  25.125        94
  25.140        72
  25.155        87
  25.170        94
  25.185        91
  25.200        88
  25.215        92
  25.230        98
  25.245        98
  25.260        93
  25.275        94
  25.290        83
  25.305       106
  25.320       113
  25.335       102
  25.350       106
  25.365        95
  25.380        95
  25.395        88
  25.410        98
  25.425        99
  25.440        87
  25.455        83
  25.470        85
  25.485        86
  25.500        77
  25.515        97
  25.530       102
  25.545       103
  25.560       103
  25.575        94
  25.590        87
  25.605        96
  25.620       123
  25.635       133
  25.650       137
  25.665       155
  25.680       175
  25.695       176
  25.710       187
  25.725       189
  25.740       191
  25.755       180
  25.770       159
  25.785       161
  25.800       141
  25.815       130
  25.830       132
  25.845       139
  25.860       143
  25.875       141
  25.890       153
  25.905       178
  25.920       223
  25.935       272
  25.950       311
  25.965       383
  25.980       428
  25.995       481
  26.010       587
  26.025       674
  26.040       678
  26.055       708
  26.070       755
  26.085       718
  26.100       771
  26.115       715
  26.130       711
  26.145       657
  26.160       618
  26.175       537
  26.190       442
  26.205       391
  26.220       313
  26.235       254
  26.250       202
  26.265       165
  26.280       167
  26.295       147
  26.310       121
  26.325       122
  26.340       105
  26.355        88
  26.370        96
  26.385        94
  26.400        88
  26.415        94
  26.430        81
  26.445        77
  26.460        85
  26.475        83
  26.490        80
  26.505        79
  26.520        86
  26.535        87
  26.550        77
  26.565        74
  26.580        84
  26.595        70
  26.610        69
  26.625        80
  26.640        89
  26.655        84
  26.670        81
  26.685        78
  26.700        79
  26.715        73
  26.730        73
  26.745        79
  26.760        92
  26.775        76
  26.790        79
  26.805        87
  26.820        96
  26.835        95
  26.850        99
  26.865        94
  26.880        79
  26.895        88
  26.910        88
  26.925        80
  26.940        87
  26.955       106
  26.970       110
  26.985       112
  27.000        99
  27.015       103
  27.030        94
  27.045       106
  27.060        93
  27.075        90
  27.090        97
  27.105        97
  27.120        81
  27.135        86
  27.150        92
  27.165        90
  27.180        73
  27.195        89
  27.210        86
  27.225        88
  27.240        85
  27.255        78
  27.270        92
  27.285       101
  27.300       108
  27.315       100
  27.330        94
  27.345       105
  27.360       101
  27.375        92
  27.390       122
  27.405       123
  27.420       135
  27.435       181
  27.450       183
  27.465       206
  27.480       242
  27.495       243
  27.510       270
  27.525       276
  27.540       282
  27.555       285
  27.570       287
  27.585       311
  27.600       299
  27.615       313
  27.630       294
  27.645       286
  27.660       276
  27.675       246
  27.690       299
  27.705       310
  27.720       354
  27.735       438
  27.750       590
  27.765       849
  27.780      1192
  27.795      1593
  27.810      2097
  27.825      2451
  27.840      2693
  27.855      2870
  27.870      2895
  27.885      2962
  27.900      3068
  27.915      3239
  27.930      3261
  27.945      3315
  27.960      3102
  27.975      2626
  27.990      2029
  28.005      1390
  28.020       926
  28.035       621
  28.050       423
  28.065       325
  28.080       264
  28.095       207
  28.110       172
  28.125       183
  28.140       177
  28.155       166
  28.170       165
  28.185       158
  28.200       172
  28.215       183
  28.230       162
  28.245       149
  28.260       152
  28.275       134
  28.290       131
  28.305       110
  28.320       103
  28.335        97
  28.350        82
  28.365        74
  28.380        98
  28.395       100
  28.410        93
  28.425        86
  28.440        72
  28.455        75
  28.470        80
  28.485        75
  28.500        73
  28.515        88
  28.530        84
  28.545        87
  28.560        81
  28.575        81
  28.590        82
  28.605        87
  28.620        75
  28.635        76
  28.650        83
  28.665        87
  28.680        84
  28.695        73
  28.710        82
  28.725        74
  28.740        52
  28.755        68
  28.770        73
  28.785        88
  28.800        78
  28.815        77
  28.830        82
  28.845        75
  28.860        80
  28.875        66
  28.890        70
  28.905        74
  28.920        80
  28.935        71
  28.950        69
  28.965        77
  28.980        92
  28.995        76
  29.010        81
  29.025        88
  29.040        77
  29.055        78
  29.070        95
  29.085        77
  29.100        63
  29.115        93
  29.130        95
  29.145        78
  29.160        79
  29.175        84
  29.190        93
  29.205        95
  29.220       102
  29.235        89
  29.250        95
  29.265        94
  29.280        93
  29.295       102
  29.310        93
  29.325       102
  29.340       113
  29.355       105
  29.370       103
  29.385       101
  29.400        92
  29.415       107
  29.430        99
  29.445        88
  29.460        76
  29.475        93
  29.490        84
  29.505        83
  29.520        91
  29.535        99
  29.550        83
  29.565        87
  29.580        84
  29.595        80
  29.610        85
  29.625        91
  29.640        82
  29.655        95
  29.670       122
  29.685       105
  29.700        96
  29.715       112
  29.730       124
  29.745       144
  29.760       201
  29.775       218
  29.790       258
  29.805       293
  29.820       372
  29.835       476
  29.850       601
  29.865       693
  29.880       813
  29.895       947
  29.910      1070
  29.925      1141
  29.940      1103
  29.955      1087
  29.970       939
  29.985       764
  30.000       605
  30.015       430
  30.030       336
  30.045       239
  30.060       198
  30.075       149
  30.090       125
  30.105       118
  30.120       109
  30.135       109
  30.150       100
  30.165        85
  30.180        95
  30.195        83
  30.210        89
  30.225        83
  30.240        76
  30.255        64
  30.270        73
  30.285        76
  30.300        65
  30.315        61
  30.330        70
  30.345        68
  30.360        73
  30.375        79
  30.390        78
  30.405        77
  30.420        82
  30.435        76
  30.450        78
  30.465        81
  30.480        81
  30.495        79
  30.510        78
  30.525        74
  30.540        81
  30.555        89
  30.570        96
  30.585        97
  30.600        99
  30.615       106
  30.630       106
  30.645       121
  30.660       112
  30.675       124
  30.690       107
  30.705       120
  30.720        98
  30.735        96
  30.750        93
  30.765        75
  30.780        79
  30.795        75
  30.810        69
  30.825        65
  30.840        75
  30.855        75
  30.870        89
  30.885        60
  30.900        68
  30.915        63
  30.930        65
  30.945        64
  30.960        61
  30.975        59
  30.990        69
  31.005        61
  31.020        58
  31.035        66
  31.050        67
  31.065        65
  31.080        79
  31.095        67
  31.110        63
  31.125        66
  31.140        72
  31.155        82
  31.170        70
  31.185        78
  31.200        66
  31.215        87
  31.230        77
  31.245        79
  31.260        85
  31.275        72
  31.290        66
  31.305        59
  31.320        76
  31.335        79
  31.350       100
  31.365       101
  31.380       119
  31.395       132
  31.410       148
  31.425       155
  31.440       164
  31.455       194
  31.470       216
  31.485       239
  31.500       245
  31.515       269
  31.530       267
  31.545       261
  31.560       271
  31.575       255
  31.590       252
  31.605       225
  31.620       241
  31.635       220
  31.650       165
  31.665       155
  31.680       155
  31.695       111
  31.710       102
  31.725       109
  31.740       102
  31.755        79
  31.770        82
  31.785        80
  31.800        74
  31.815        77
  31.830        70
  31.845        69
  31.860        76
  31.875        55
  31.890        73
  31.905        74
  31.920        69
  31.935        74
  31.950        77
  31.965        80
  31.980        72
  31.995        72
  32.010        88
  32.025        84
  32.040        88
  32.055       104
  32.070       122
  32.085       128
  32.100       120
  32.115       140
  32.130       168
  32.145       207
  32.160       228
  32.175       251
  32.190       276
  32.205       289
  32.220       323
  32.235       315
  32.250       293
  32.265       295
  32.280       290
  32.295       278
  32.310       231
  32.325       225
  32.340       195
  32.355       159
  32.370       151
  32.385       147
  32.400       136
  32.415       123
  32.430       119
  32.445       105
  32.460        98
  32.475       104
  32.490        95
  32.505        92
  32.520        86
  32.535        78
  32.550       108
  32.565       116
  32.580       109
  32.595       119
  32.610       141
  32.625       144
  32.640       169
  32.655       220
  32.670       258
  32.685       275
  32.700       331
  32.715       385
  32.730       430
  32.745       376
  32.760       356
  32.775       357
  32.790       290
  32.805       224
  32.820       185
  32.835       152
  32.850       123
  32.865       126
  32.880        91
  32.895        71
  32.910        57
  32.925        67
  32.940        62
  32.955        62
  32.970        69
  32.985        78
  33.000        68
  33.015        76
  33.030        73
  33.045        70
  33.060        77
  33.075        72
  33.090        96
  33.105        76
  33.120        78
  33.135        64
  33.150        72
  33.165        69
  33.180        68
  33.195        75
  33.210        76
  33.225        75
  33.240        78
  33.255        73
  33.270        85
  33.285        90
  33.300        84
  33.315        78
  33.330        72
  33.345        93
  33.360        94
  33.375        93
  33.390       105
  33.405        94
  33.420        82
  33.435        80
  33.450        87
  33.465        94
  33.480        75
  33.495        66
  33.510        67
  33.525        77
  33.540        63
  33.555        55
  33.570        53
  33.585        57
  33.600        59
  33.615        66
  33.630        68
  33.645        70
  33.660        59
  33.675        58
  33.690        58
  33.705        59
  33.720        62
  33.735        60
  33.750        46
  33.765        59
  33.780        64
  33.795        51
  33.810        47
  33.825        50
  33.840        51
  33.855        55
  33.870        56
  33.885        58
  33.900        65
  33.915        61
  33.930        63
  33.945        61
  33.960        56
  33.975        56
  33.990        56
  34.005        54
  34.020        52
  34.035        63
  34.050        63
  34.065        62
  34.080        66
  34.095        58
  34.110        56
  34.125        53
  34.140        68
  34.155        64
  34.170        63
  34.185        62
  34.200        52
  34.215        54
  34.230        40
  34.245        51
  34.260        56
  34.275        59
  34.290        63
  34.305        57
  34.320        49
  34.335        52
  34.350        61
  34.365        59
  34.380        61
  34.395        63
  34.410        69
  34.425        83
  34.440        94
  34.455        69
  34.470        64
  34.485        75
  34.500        75
  34.515        87
  34.530        79
  34.545        98
  34.560        91
  34.575        98
  34.590       109
  34.605       115
  34.620       113
  34.635       134
  34.650       174
  34.665       166
  34.680       199
  34.695       203
  34.710       204
  34.725       212
  34.740       200
  34.755       183
  34.770       159
  34.785       133
  34.800       114
  34.815       107
  34.830        79
  34.845        76
  34.860        85
  34.875        77
  34.890        68
  34.905        67
  34.920        73
  34.935        77
  34.950        65
  34.965        56
  34.980        63
  34.995        61
  35.010        55
  35.025        69
  35.040        75
  35.055        62
  35.070        75
  35.085        94
  35.100       108
  35.115       102
  35.130       111
  35.145       108
  35.160       123
  35.175       138
  35.190       149
  35.205       172
  35.220       184
  35.235       176
  35.250       166
  35.265       162
  35.280       140
  35.295       127
  35.310       108
  35.325        88
  35.340        76
  35.355        74
  35.370        66
  35.385        72
  35.400        70
  35.415        66
  35.430        73
  35.445        77
  35.460        69
  35.475        69
  35.490        61
  35.505        61
  35.520        56
  35.535        55
  35.550        49
  35.565        55
  35.580        56
  35.595        55
  35.610        52
  35.625        54
  35.640        54
  35.655        48
  35.670        50
  35.685        46
  35.700        50
  35.715        52
  35.730        60
  35.745        64
  35.760        53
  35.775        59
  35.790        46
  35.805        50
  35.820        50
  35.835        59
  35.850        49
  35.865        55
  35.880        61
  35.895        55
  35.910        58
  35.925        54
  35.940        63
  35.955        54
  35.970        57
  35.985        53
  36.000        58
  36.015        57
  36.030        51
  36.045        38
  36.060        57
  36.075        62
  36.090        58
  36.105        53
  36.120        58
  36.135        48
  36.150        57
  36.165        49
  36.180        59
  36.195        55
  36.210        50
  36.225        62
  36.240        66
  36.255        63
  36.270        66
  36.285        70
  36.300        81
  36.315        81
  36.330        88
  36.345       111
  36.360       104
  36.375       118
  36.390       157
  36.405       166
  36.420       195
  36.435       204
  36.450       204
  36.465       205
  36.480       191
  36.495       181
  36.510       172
  36.525       160
  36.540       135
  36.555       143
  36.570       137
  36.585       136
  36.600       121
  36.615       103
  36.630       100
  36.645        93
  36.660        90
  36.675        93
  36.690        69
  36.705        55
  36.720        62
  36.735        54
  36.750        54
  36.765        61
  36.780        59
  36.795        68
  36.810        53
  36.825        55
  36.840        54
  36.855        42
  36.870        44
  36.885        62
  36.900        60
  36.915        54
  36.930        54
  36.945        65
  36.960        57
  36.975        63
  36.990        69
  37.005        58
  37.020        64
  37.035        65
  37.050        69
  37.065        61
  37.080        81
  37.095        94
  37.110        91
  37.125        91
  37.140       111
  37.155       127
  37.170       132
  37.185       138
  37.200       156
  37.215       173
  37.230       188
  37.245       184
  37.260       221
  37.275       202
  37.290       183
  37.305       186
  37.320       152
  37.335       155
  37.350       158
  37.365       148
  37.380       157
  37.395       135
  37.410       138
  37.425       147
  37.440       133
  37.455       136
  37.470       121
  37.485       104
  37.500        93
  37.515        95
  37.530        95
  37.545        85
  37.560        77
  37.575        77
  37.590        81
  37.605        81
  37.620        83
  37.635        80
  37.650        85
  37.665        75
  37.680        89
  37.695        83
  37.710        93
  37.725        82
  37.740        98
  37.755        99
  37.770        86
  37.785        74
  37.800        75
  37.815        86
  37.830        79
  37.845        73
  37.860        70
  37.875        69
  37.890        69
  37.905        55
  37.920        70
  37.935        63
  37.950        57
  37.965        56
  37.980        70
  37.995        82
  38.010        94
  38.025        73
  38.040        92
  38.055       103
  38.070        95
  38.085        83
  38.100        92
  38.115        94
  38.130        86
  38.145        72
  38.160        66
  38.175        67
  38.190        74
  38.205        65
  38.220        55
  38.235        58
  38.250        79
  38.265        59
  38.280        46
  38.295        56
  38.310        46
  38.325        45
  38.340        52
  38.355        43
  38.370        39
  38.385        50
  38.400        51
  38.415        58
  38.430        45
  38.445        52
  38.460        55
  38.475        54
  38.490        56
  38.505        71
  38.520        59
  38.535        55
  38.550        49
  38.565        68
  38.580        61
  38.595        68
  38.610        83
  38.625        76
  38.640        91
  38.655        83
  38.670        89
  38.685        98
  38.700       107
  38.715       127
  38.730       139
  38.745       131
  38.760       141
  38.775       149
  38.790       146
  38.805       176
  38.820       176
  38.835       158
  38.850       151
  38.865       163
  38.880       148
  38.895       126
  38.910       124
  38.925       119
  38.940       109
  38.955        98
  38.970        91
  38.985        85
  39.000        74
  39.015        80
  39.030        81
  39.045        65
  39.060        74
  39.075        70
  39.090        70
  39.105        58
  39.120        51
  39.135        58
  39.150        63
  39.165        68
  39.180        63
  39.195        67
  39.210        74
  39.225        75
  39.240        66
  39.255        67
  39.270        78
  39.285        64
  39.300        59
  39.315        68
  39.330        64
  39.345        68
  39.360        66
  39.375        50
  39.390        55
  39.405        61
  39.420        54
  39.435        62
  39.450        69
  39.465        61
  39.480        64
  39.495        66
  39.510        60
  39.525        70
  39.540        61
  39.555        73
  39.570        88
  39.585        87
  39.600        74
  39.615        74
  39.630        71
  39.645        74
  39.660        74
  39.675        83
  39.690        84
  39.705        84
  39.720        61
  39.735        65
  39.750        68
  39.765        65
  39.780        66
  39.795        56
  39.810        62
  39.825        67
  39.840        64
  39.855        65
  39.870        75
  39.885        81
  39.900        90
  39.915        81
  39.930        86
  39.945        87
  39.960        98
  39.975        82
  39.990        94
  40.005       100
  40.020       113
  40.035       132
  40.050       146
  40.065       145
  40.080       156
  40.095       145
  40.110       142
  40.125       106
  40.140       118
  40.155        92
  40.170        89
  40.185        90
  40.200        79
  40.215        83
  40.230        77
  40.245        79
  40.260        76
  40.275        64
  40.290        62
  40.305        77
  40.320        69
  40.335        76
  40.350        61
  40.365        72
  40.380        70
  40.395        72
  40.410        84
  40.425        77
  40.440        75
  40.455        87
  40.470        92
  40.485        93
  40.500       105
  40.515       109
  40.530       126
  40.545       132
  40.560       138
  40.575       117
  40.590       130
  40.605       135
  40.620       129
  40.635       121
  40.650       121
  40.665       106
  40.680       103
  40.695        99
  40.710       109
  40.725       107
  40.740        99
  40.755       107
  40.770       114
  40.785       122
  40.800       124
  40.815       137
  40.830       135
  40.845       134
  40.860       142
  40.875       151
  40.890       114
  40.905       135
  40.920       121
  40.935       119
  40.950       133
  40.965       114
  40.980       121
  40.995       126
  41.010       128
  41.025       120
  41.040       105
  41.055       101
  41.070       101
  41.085        87
  41.100        79
  41.115        82
  41.130        80
  41.145        70
  41.160        77
  41.175        78
  41.190        71
  41.205        63
  41.220        64
  41.235        53
  41.250        47
  41.265        49
  41.280        53
  41.295        60
  41.310        61
  41.325        50
  41.340        59
  41.355        56
  41.370        65
  41.385        51
  41.400        45
  41.415        49
  41.430        53
  41.445        45
  41.460        55
  41.475        44
  41.490        49
  41.505        52
  41.520        58
  41.535        55
  41.550        49
  41.565        57
  41.580        44
  41.595        43
  41.610        50
  41.625        42
  41.640        50
  41.655        50
  41.670        45
  41.685        53
  41.700        58
  41.715        56
  41.730        50
  41.745        50
  41.760        45
  41.775        44
  41.790        48
  41.805        46
  41.820        46
  41.835        50
  41.850        47
  41.865        52
  41.880        43
  41.895        45
  41.910        42
  41.925        39
  41.940        54
  41.955        62
  41.970        57
  41.985        61
  42.000        57
  42.015        56
  42.030        62
  42.045        64
  42.060        67
  42.075        61
  42.090        57
  42.105        70
  42.120        69
  42.135        57
  42.150        55
  42.165        59
  42.180        66
  42.195        59
  42.210        64
  42.225        66
  42.240        73
  42.255        79
  42.270        66
  42.285        71
  42.300        72
  42.315        64
  42.330        64
  42.345        64
  42.360        68
  42.375        65
  42.390        64
  42.405        60
  42.420        72
  42.435        62
  42.450        54
  42.465        59
  42.480        62
  42.495        56
  42.510        53
  42.525        47
  42.540        55
  42.555        51
  42.570        62
  42.585        60
  42.600        55
  42.615        57
  42.630        53
  42.645        57
  42.660        53
  42.675        58
  42.690        56
  42.705        57
  42.720        57
  42.735        56
  42.750        64
  42.765        78
  42.780        84
  42.795        80
  42.810        80
  42.825        72
  42.840        78
  42.855        87
  42.870        79
  42.885        86
  42.900        97
  42.915       100
  42.930       113
  42.945       112
  42.960       118
  42.975       113
  42.990       116
  43.005       102
  43.020        94
  43.035        91
  43.050       108
  43.065        93
  43.080        85
  43.095        85
  43.110        89
  43.125        85
  43.140        86
  43.155        86
  43.170        73
  43.185        92
  43.200        88
  43.215        81
  43.230        86
  43.245        87
  43.260       101
  43.275       110
  43.290       117
  43.305       145
  43.320       146
  43.335       181
  43.350       190
  43.365       188
  43.380       232
  43.395       210
  43.410       230
  43.425       209
  43.440       211
  43.455       233
  43.470       228
  43.485       194
  43.500       187
  43.515       158
  43.530       146
  43.545       129
  43.560       140
  43.575       142
  43.590       122
  43.605       115
  43.620        88
  43.635        77
  43.650        79
  43.665        75
  43.680        76
  43.695        74
  43.710        64
  43.725        64
  43.740        52
  43.755        59
  43.770        63
  43.785        61
  43.800        64
  43.815        63
  43.830        60
  43.845        52
  43.860        61
  43.875        42
  43.890        46
  43.905        51
  43.920        46
  43.935        40
  43.950        35
  43.965        43
  43.980        47
  43.995        49
  44.010        54
  44.025        47
  44.040        52
  44.055        53
  44.070        42
  44.085        45
  44.100        42
  44.115        47
  44.130        43
  44.145        53
  44.160        53
  44.175        52
  44.190        49
  44.205        43
  44.220        47
  44.235        43
  44.250        49
  44.265        46
  44.280        51
  44.295        52
  44.310        58
  44.325        44
  44.340        46
  44.355        61
  44.370        45
  44.385        47
  44.400        64
  44.415        53
  44.430        49
  44.445        59
  44.460        56
  44.475        66
  44.490        69
  44.505        82
  44.520        81
  44.535        86
  44.550        93
  44.565        70
  44.580        80
  44.595        84
  44.610        77
  44.625        79
  44.640        75
  44.655        80
  44.670        61
  44.685        63
  44.700        64
  44.715        60
  44.730        54
  44.745        55
  44.760        54
  44.775        61
  44.790        69
  44.805        63
  44.820        60
  44.835        50
  44.850        53
  44.865        50
  44.880        57
  44.895        53
  44.910        60
  44.925        56
  44.940        55
  44.955        59
  44.970        58
  44.985        48
  45.000        58
  45.015        55
  45.030        51
  45.045        45
  45.060        51
  45.075        51
  45.090        59
  45.105        68
  45.120        68
  45.135        66
  45.150        72
  45.165        82
  45.180        82
  45.195        99
  45.210       100
  45.225       105
  45.240        99
  45.255       108
  45.270       137
  45.285       142
  45.300       151
  45.315       168
  45.330       128
  45.345       137
  45.360       152
  45.375       137
  45.390       127
  45.405       133
  45.420       151
  45.435       146
  45.450       143
  45.465       163
  45.480       177
  45.495       185
  45.510       188
  45.525       207
  45.540       219
  45.555       228
  45.570       234
  45.585       250
  45.600       228
  45.615       226
  45.630       217
  45.645       190
  45.660       175
  45.675       162
  45.690       113
  45.705       114
  45.720       124
  45.735       142
  45.750       120
  45.765       119
  45.780       107
  45.795       128
  45.810       124
  45.825       135
  45.840       139
  45.855       123
  45.870       116
  45.885       118
  45.900       128
  45.915       113
  45.930        92
  45.945        85
  45.960        88
  45.975        74
  45.990        73
  46.005        56
  46.020        56
  46.035        63
  46.050        53
  46.065        54
  46.080        59
  46.095        59
  46.110        45
  46.125        54
  46.140        51
  46.155        46
  46.170        54
  46.185        54
  46.200        40
  46.215        44
  46.230        39
  46.245        52
  46.260        43
  46.275        47
  46.290        46
  46.305        42
  46.320        50
  46.335        43
  46.350        50
  46.365        43
  46.380        47
  46.395        40
  46.410        42
  46.425        40
  46.440        54
  46.455        47
  46.470        44
  46.485        38
  46.500        38
  46.515        34
  46.530        32
  46.545        40
  46.560        46
  46.575        47
  46.590        53
  46.605        44
  46.620        45
  46.635        47
  46.650        44
  46.665        50
  46.680        46
  46.695        49
  46.710        46
  46.725        53
  46.740        55
  46.755        58
  46.770        52
  46.785        60
  46.800        66
  46.815        66
  46.830        56
  46.845        61
  46.860        66
  46.875        68
  46.890        63
  46.905        66
  46.920        69
  46.935        76
  46.950        68
  46.965        66
  46.980        73
  46.995        67
  47.010        50
  47.025        48
  47.040        56
  47.055        49
  47.070        53
  47.085        56
  47.100        48
  47.115        46
  47.130        61
  47.145        59
  47.160        65
  47.175        65
  47.190        60
  47.205        64
  47.220        68
  47.235        53
  47.250        56
  47.265        61
  47.280        61
  47.295        62
  47.310        66
  47.325        59
  47.340        59
  47.355        62
  47.370        59
  47.385        53
  47.400        53
  47.415        51
  47.430        44
  47.445        46
  47.460        50
  47.475        43
  47.490        34
  47.505        41
  47.520        52
  47.535        43
  47.550        34
  47.565        40
  47.580        44
  47.595        38
  47.610        38
  47.625        41
  47.640        36
  47.655        42
  47.670        60
  47.685        44
  47.700        39
  47.715        43
  47.730        42
  47.745        40
  47.760        46
  47.775        33
  47.790        45
  47.805        52
  47.820        47
  47.835        49
  47.850        46
  47.865        42
  47.880        50
  47.895        46
  47.910        47
  47.925        61
  47.940        46
  47.955        66
  47.970        59
  47.985        59
  48.000        59
  48.015        61
  48.030        63
  48.045        70
  48.060        63
  48.075        63
  48.090        55
  48.105        60
  48.120        51
  48.135        53
  48.150        54
  48.165        52
  48.180        44
  48.195        43
  48.210        44
  48.225        45
  48.240        45
  48.255        39
  48.270        40
  48.285        40
  48.300        48
  48.315        43
  48.330        54
  48.345        52
  48.360        38
  48.375        42
  48.390        42
  48.405        34
  48.420        48
  48.435        52
  48.450        45
  48.465        47
  48.480        43
  48.495        44
  48.510        49
  48.525        54
  48.540        53
  48.555        55
  48.570        46
  48.585        49
  48.600        43
  48.615        42
  48.630        55
  48.645        53
  48.660        57
  48.675        47
  48.690        32
  48.705        43
  48.720        47
  48.735        42
  48.750        44
  48.765        40
  48.780        52
  48.795        47
  48.810        49
  48.825        62
  48.840        43
  48.855        37
  48.870        46
  48.885        60
  48.900        68
  48.915        66
  48.930        59
  48.945        66
  48.960        66
  48.975        69
  48.990        72
  49.005        77
  49.020        80
  49.035        79
  49.050        74
  49.065        93
  49.080        87
  49.095        73
  49.110        74
  49.125        80
  49.140        73
  49.155        81
  49.170        70
  49.185        75
  49.200        61
  49.215        53
  49.230        57
  49.245        60
  49.260        57
  49.275        57
  49.290        51
  49.305        44
  49.320        50
  49.335        60
  49.350        53
  49.365        53
  49.380        57
  49.395        67
  49.410        68
  49.425        76
  49.440        64
  49.455        71
  49.470        63
  49.485        67
  49.500        64
  49.515        79
  49.530        67
  49.545        76
  49.560        74
  49.575        70
  49.590        68
  49.605        88
  49.620        94
  49.635        76
  49.650        78
  49.665        72
  49.680        81
  49.695        74
  49.710        78
  49.725        72
  49.740        70
  49.755        77
  49.770        70
  49.785        65
  49.800        64
  49.815        68
  49.830        68
  49.845        53
  49.860        63
  49.875        69
  49.890        58
  49.905        61
  49.920        61
  49.935        65
  49.950        62
  49.965        64
  49.980        53
  49.995        58
  50.010        60
  50.025        62
  50.040        66
  50.055        64
  50.070        57
  50.085        43
  50.100        46
  50.115        65
  50.130        60
  50.145        63
  50.160        60
  50.175        63
  50.190        74
  50.205        78
  50.220        77
  50.235        62
  50.250        62
  50.265        69
  50.280        63
  50.295        83
  50.310        82
  50.325        76
  50.340        96
  50.355        98
  50.370       105
  50.385       131
  50.400       141
  50.415       135
  50.430       178
  50.445       194
  50.460       189
  50.475       189
  50.490       189
  50.505       193
  50.520       199
  50.535       210
  50.550       200
  50.565       187
  50.580       158
  50.595       168
  50.610       134
  50.625       131
  50.640       119
  50.655       103
  50.670       105
  50.685       103
  50.700        95
  50.715        89
  50.730        89
  50.745        75
  50.760        87
  50.775        82
  50.790        89
  50.805        76
  50.820        58
  50.835        57
  50.850        58
  50.865        74
  50.880        66
  50.895        59
  50.910        52
  50.925        71
  50.940        56
  50.955        62
  50.970        68
  50.985        69
  51.000        62
  51.015        59
  51.030        57
  51.045        53
  51.060        53
  51.075        57
  51.090        48
  51.105        46
  51.120        44
  51.135        59
  51.150        55
  51.165        35
  51.180        37
  51.195        52
  51.210        35
  51.225        47
  51.240        40
  51.255        36
  51.270        44
  51.285        49
  51.300        36
  51.315        41
  51.330        48
  51.345        47
  51.360        44
  51.375        57
  51.390        44
  51.405        47
  51.420        57
  51.435        55
  51.450        55
  51.465        55
  51.480        63
  51.495        55
  51.510        69
  51.525        58
  51.540        59
  51.555        64
  51.570        69
  51.585        72
  51.600        81
  51.615        78
  51.630        77
  51.645        73
  51.660        63
  51.675        58
  51.690        78
  51.705        80
  51.720        68
  51.735        72
  51.750        61
  51.765        66
  51.780        59
  51.795        46
  51.810        40
  51.825        50
  51.840        61
  51.855        46
  51.870        52
  51.885        54
  51.900        52
  51.915        48
  51.930        43
  51.945        48
  51.960        46
  51.975        45
  51.990        50
  52.005        48
  52.020        39
  52.035        40
  52.050        43
  52.065        43
  52.080        39
  52.095        37
  52.110        42
  52.125        53
  52.140        48
  52.155        37
  52.170        52
  52.185        50
  52.200        45
  52.215        48
  52.230        56
  52.245        42
  52.260        45
  52.275        46
  52.290        42
  52.305        43
  52.320        38
  52.335        39
  52.350        38
  52.365        44
  52.380        48
  52.395        43
  52.410        40
  52.425        44
  52.440        44
  52.455        39
  52.470        46
  52.485        38
  52.500        39
  52.515        32
  52.530        40
  52.545        41
  52.560        40
  52.575        43
  52.590        42
  52.605        41
  52.620        41
  52.635        45
  52.650        49
  52.665        50
  52.680        48
  52.695        46
  52.710        44
  52.725        44
  52.740        44
  52.755        41
  52.770        47
  52.785        40
  52.800        52
  52.815        45
  52.830        49
  52.845        57
  52.860        60
  52.875        63
  52.890        55
  52.905        70
  52.920        70
  52.935        76
  52.950        80
  52.965        56
  52.980        60
  52.995        66
  53.010        61
  53.025        72
  53.040        70
  53.055        78
  53.070        89
  53.085        82
  53.100        81
  53.115        89
  53.130        87
  53.145        71
  53.160        74
  53.175        72
  53.190        78
  53.205        79
  53.220        66
  53.235        72
  53.250        84
  53.265        79
  53.280        77
  53.295        81
  53.310        76
  53.325        80
  53.340        97
  53.355       106
  53.370       107
  53.385        98
  53.400       103
  53.415       120
  53.430       119
  53.445       115
  53.460        88
  53.475        85
  53.490        82
  53.505        76
  53.520        67
  53.535        64
  53.550        57
  53.565        60
  53.580        63
  53.595        66
  53.610        73
  53.625        60
  53.640        47
  53.655        60
  53.670        66
  53.685        67
  53.700        69
  53.715        68
  53.730        75
  53.745        70
  53.760        79
  53.775        79
  53.790        78
  53.805        98
  53.820        95
  53.835        89
  53.850        83
  53.865        81
  53.880        77
  53.895        66
  53.910        67
  53.925        55
  53.940        51
  53.955        52
  53.970        47
  53.985        44
  54.000        47
  54.015        43
  54.030        42
  54.045        43
  54.060        50
  54.075        39
  54.090        48
  54.105        50
  54.120        46
  54.135        40
  54.150        40
  54.165        43
  54.180        45
  54.195        45
  54.210        43
  54.225        59
  54.240        57
  54.255        48
  54.270        66
  54.285        63
  54.300        58
  54.315        49
  54.330        56
  54.345        61
  54.360        58
  54.375        58
  54.390        60
  54.405        81
  54.420        76
  54.435        63
  54.450        70
  54.465        73
  54.480        74
  54.495        80
  54.510        76
  54.525        83
  54.540        84
  54.555        72
  54.570        92
  54.585        98
  54.600       104
  54.615        94
  54.630        97
  54.645        78
  54.660        84
  54.675        66
  54.690        87
  54.705        75
  54.720        62
  54.735        45
  54.750        57
  54.765        67
  54.780        65
  54.795        58
  54.810        58
  54.825        58
  54.840        60
  54.855        54
  54.870        56
  54.885        61
  54.900        60
  54.915        67
  54.930        72
  54.945        69
  54.960        73
  54.975        73
  54.990        82
  55.005        62
  55.020        59
  55.035        69
  55.050        55
  55.065        60
  55.080        60
  55.095        51
  55.110        49
  55.125        50
  55.140        57
  55.155        47
  55.170        50
  55.185        47
  55.200        40
  55.215        49
  55.230        46
  55.245        36
  55.260        41
  55.275        42
  55.290        46
  55.305        45
  55.320        33
  55.335        46
  55.350        40
  55.365        43
  55.380        42
  55.395        36
  55.410        41
  55.425        45
  55.440        35
  55.455        54
  55.470        51
  55.485        44
  55.500        45
  55.515        45
  55.530        50
  55.545        48
  55.560        41
  55.575        53
  55.590        43
  55.605        45
  55.620        40
  55.635        47
  55.650        38
  55.665        55
  55.680        49
  55.695        47
  55.710        40
  55.725        47
  55.740        44
  55.755        45
  55.770        49
  55.785        43
  55.800        53
  55.815        48
  55.830        45
  55.845        38
  55.860        43
  55.875        46
  55.890        57
  55.905        53
  55.920        50
  55.935        50
  55.950        45
  55.965        44
  55.980        60
  55.995        53
  56.010        47
  56.025        57
  56.040        60
  56.055        48
  56.070        54
  56.085        46
  56.100        46
  56.115        50
  56.130        50
  56.145        49
  56.160        48
  56.175        51
  56.190        61
  56.205        55
  56.220        56
  56.235        51
  56.250        55
  56.265        51
  56.280        45
  56.295        49
  56.310        49
  56.325        55
  56.340        54
  56.355        54
  56.370        64
  56.385        40
  56.400        39
  56.415        49
  56.430        53
  56.445        44
  56.460        50
  56.475        44
  56.490        32
  56.505        45
  56.520        34
  56.535        42
  56.550        35
  56.565        42
  56.580        40
  56.595        35
  56.610        30
  56.625        38
  56.640        36
  56.655        45
  56.670        46
  56.685        39
  56.700        38
  56.715        45
  56.730        45
  56.745        44
  56.760        48
  56.775        36
  56.790        39
  56.805        38
  56.820        46
  56.835        47
  56.850        40
  56.865        41
  56.880        34
  56.895        36
  56.910        45
  56.925        47
  56.940        42
  56.955        52
  56.970        42
  56.985        38
  57.000        48
  57.015        42
  57.030        41
  57.045        46
  57.060        40
  57.075        42
  57.090        38
  57.105        32
  57.120        38
  57.135        44
  57.150        36
  57.165        40
  57.180        39
  57.195        43
  57.210        36
  57.225        41
  57.240        38
  57.255        30
  57.270        41
  57.285        46
  57.300        50
  57.315        39
  57.330        48
  57.345        47
  57.360        44
  57.375        50
  57.390        43
  57.405        49
  57.420        53
  57.435        54
  57.450        56
  57.465        58
  57.480        50
  57.495        47
  57.510        47
  57.525        70
  57.540        68
  57.555        56
  57.570        71
  57.585        75
  57.600        75
  57.615        85
  57.630        73
  57.645        99
  57.660        97
  57.675       108
  57.690       126
  57.705       119
  57.720       127
  57.735       120
  57.750       133
  57.765       117
  57.780        99
  57.795        91
  57.810        80
  57.825        88
  57.840        73
  57.855        61
  57.870        46
  57.885        48
  57.900        44
  57.915        42
  57.930        39
  57.945        43
  57.960        42
  57.975        42
  57.990        42
  58.005        35
  58.020        40
  58.035        35
  58.050        42
  58.065        30
  58.080        38
  58.095        36
  58.110        45
  58.125        35
  58.140        35
  58.155        36
  58.170        43
  58.185        39
  58.200        42
  58.215        45
  58.230        41
  58.245        38
  58.260        34
  58.275        38
  58.290        39
  58.305        36
  58.320        37
  58.335        36
  58.350        39
  58.365        36
  58.380        39
  58.395        57
  58.410        36
  58.425        44
  58.440        43
  58.455        35
  58.470        47
  58.485        47
  58.500        49
  58.515        49
  58.530        48
  58.545        48
  58.560        46
  58.575        49
  58.590        50
  58.605        63
  58.620        58
  58.635        41
  58.650        48
  58.665        60
  58.680        60
  58.695        53
  58.710        43
  58.725        49
  58.740        48
  58.755        52
  58.770        56
  58.785        45
  58.800        43
  58.815        31
  58.830        32
  58.845        34
  58.860        38
  58.875        38
  58.890        39
  58.905        35
  58.920        43
  58.935        41
  58.950        49
  58.965        36
  58.980        41
  58.995        35
  59.010        39
  59.025        47
  59.040        42
  59.055        38
  59.070        47
  59.085        59
  59.100        45
  59.115        48
  59.130        45
  59.145        48
  59.160        52
  59.175        53
  59.190        53
  59.205        36
  59.220        35
  59.235        43
  59.250        45
  59.265        39
  59.280        53
  59.295        42
  59.310        34
  59.325        28
  59.340        34
  59.355        41
  59.370        41
  59.385        45
  59.400        45
  59.415        45
  59.430        41
  59.445        34
  59.460        31
  59.475        41
  59.490        38
  59.505        35
  59.520        47
  59.535        49
  59.550        56
  59.565        44
  59.580        48
  59.595        48
  59.610        45
  59.625        32
  59.640        35
  59.655        41
  59.670        45
  59.685        40
  59.700        36
  59.715        36
  59.730        38
  59.745        34
  59.760        39
  59.775        39
  59.790        45
  59.805        41
  59.820        39
  59.835        36
  59.850        43
  59.865        42
  59.880        39
  59.895        25
  59.910        39
  59.925        30
  59.940        32
  59.955        35
  59.970        33
  59.985        38
  60.000        39
  60.015        34
  60.030        31
  60.045        34
  60.060        39
  60.075        43
  60.090        29
  60.105        46
  60.120        35
  60.135        38
  60.150        35
  60.165        44
  60.180        46
  60.195        35
  60.210        36
  60.225        50
  60.240        49
  60.255        54
  60.270        39
  60.285        47
  60.300        45
  60.315        44
  60.330        44
  60.345        39
  60.360        48
  60.375        46
  60.390        37
  60.405        46
  60.420        46
  60.435        49
  60.450        44
  60.465        50
  60.480        60
  60.495        43
  60.510        52
  60.525        58
  60.540        50
  60.555        57
  60.570        57
  60.585        69
  60.600        65
  60.615        66
  60.630        72
  60.645        64
  60.660        60
  60.675        71
  60.690        72
  60.705        52
  60.720        60
  60.735        61
  60.750        47
  60.765        42
  60.780        46
  60.795        43
  60.810        46
  60.825        31
  60.840        42
  60.855        38
  60.870        38

data_powder_diffraction_data_set_C10170_004                                                                         
_diffrn_radiation_type          'Cu K\a~1~'
_diffrn_radiation_wavelength    1.54060
_diffrn_radiation_monochromator 'Germanium <111>'
_diffrn_source_voltage          40
_diffrn_source_current          30
_diffrn_measurement_device      '2-axis diffractometer'
_diffrn_measurement_device_type 'Stoe STADI-P'
_diffrn_detector_details        'Dectris Mythen 1K'
_diffrn_ambient_temperature     120
_pd_phase_id                    'p-C6H4Me2:C6F5Cl'
_pd_instr_location              'UCL Chemistry Room 313'
_pd_meas_scan_method            'step'
_pd_meas_2theta_range_min         0.0000
_pd_meas_2theta_range_max        60.8700
_pd_meas_2theta_range_inc         0.0150
_pd_proc_number_of_points       4059

loop_
_pd_meas_2theta_scan
_pd_meas_counts_total
   0.000         5
   0.015         5
   0.030         2
   0.045         1
   0.060         1
   0.075         2
   0.090         3
   0.105         3
   0.120         2
   0.135         0
   0.150         1
   0.165         1
   0.180         1
   0.195         0
   0.210         0
   0.225         0
   0.240         1
   0.255         0
   0.270         1
   0.285         1
   0.300         1
   0.315         1
   0.330         0
   0.345         2
   0.360         3
   0.375         2
   0.390         3
   0.405         2
   0.420         1
   0.435         0
   0.450         1
   0.465         0
   0.480         1
   0.495         0
   0.510         0
   0.525         0
   0.540         1
   0.555         2
   0.570         2
   0.585         2
   0.600         1
   0.615         2
   0.630         1
   0.645         2
   0.660         2
   0.675         1
   0.690         2
   0.705         2
   0.720         2
   0.735         3
   0.750         1
   0.765         0
   0.780         0
   0.795         1
   0.810         3
   0.825         4
   0.840         9
   0.855         4
   0.870         6
   0.885         7
   0.900         8
   0.915         9
   0.930        12
   0.945        15
   0.960        21
   0.975        25
   0.990        36
   1.005        39
   1.020        54
   1.035        57
   1.050        68
   1.065        73
   1.080        61
   1.095        67
   1.110        83
   1.125        94
   1.140        90
   1.155        78
   1.170        94
   1.185        93
   1.200        93
   1.215        86
   1.230        81
   1.245        91
   1.260        76
   1.275        84
   1.290        82
   1.305        74
   1.320        67
   1.335        63
   1.350        78
   1.365        70
   1.380        54
   1.395        71
   1.410        67
   1.425        64
   1.440        70
   1.455        59
   1.470        58
   1.485        52
   1.500        65
   1.515        61
   1.530        60
   1.545        50
   1.560        52
   1.575        48
   1.590        49
   1.605        57
   1.620        60
   1.635        54
   1.650        48
   1.665        45
   1.680        57
   1.695        54
   1.710        44
   1.725        47
   1.740        49
   1.755        45
   1.770        49
   1.785        56
   1.800        58
   1.815        55
   1.830        46
   1.845        42
   1.860        38
   1.875        39
   1.890        41
   1.905        46
   1.920        43
   1.935        36
   1.950        40
   1.965        43
   1.980        39
   1.995        40
   2.010        38
   2.025        39
   2.040        37
   2.055        44
   2.070        42
   2.085        41
   2.100        37
   2.115        32
   2.130        40
   2.145        36
   2.160        51
   2.175        49
   2.190        41
   2.205        32
   2.220        39
   2.235        34
   2.250        40
   2.265        35
   2.280        44
   2.295        39
   2.310        41
   2.325        37
   2.340        38
   2.355        31
   2.370        36
   2.385        35
   2.400        35
   2.415        37
   2.430        37
   2.445        36
   2.460        47
   2.475        40
   2.490        37
   2.505        39
   2.520        41
   2.535        37
   2.550        39
   2.565        42
   2.580        38
   2.595        31
   2.610        35
   2.625        41
   2.640        44
   2.655        42
   2.670        39
   2.685        46
   2.700        42
   2.715        43
   2.730        42
   2.745        41
   2.760        51
   2.775        38
   2.790        32
   2.805        35
   2.820        36
   2.835        42
   2.850        30
   2.865        43
   2.880        39
   2.895        35
   2.910        25
   2.925        31
   2.940        34
   2.955        37
   2.970        36
   2.985        48
   3.000        51
   3.015        36
   3.030        36
   3.045        38
   3.060        36
   3.075        38
   3.090        38
   3.105        39
   3.120        40
   3.135        48
   3.150        33
   3.165        42
   3.180        31
   3.195        37
   3.210        44
   3.225        48
   3.240        41
   3.255        41
   3.270        51
   3.285        50
   3.300        42
   3.315        39
   3.330        40
   3.345        37
   3.360        41
   3.375        41
   3.390        44
   3.405        49
   3.420        47
   3.435        38
   3.450        47
   3.465        41
   3.480        52
   3.495        41
   3.510        47
   3.525        50
   3.540        52
   3.555        51
   3.570        54
   3.585        46
   3.600        45
   3.615        52
   3.630        47
   3.645        47
   3.660        53
   3.675        48
   3.690        44
   3.705        49
   3.720        51
   3.735        52
   3.750        45
   3.765        49
   3.780        48
   3.795        37
   3.810        50
   3.825        50
   3.840        45
   3.855        51
   3.870        51
   3.885        63
   3.900        59
   3.915        51
   3.930        40
   3.945        49
   3.960        49
   3.975        51
   3.990        45
   4.005        47
   4.020        54
   4.035        51
   4.050        45
   4.065        47
   4.080        59
   4.095        48
   4.110        37
   4.125        47
   4.140        56
   4.155        53
   4.170        51
   4.185        51
   4.200        41
   4.215        51
   4.230        48
   4.245        52
   4.260        50
   4.275        53
   4.290        46
   4.305        51
   4.320        42
   4.335        49
   4.350        50
   4.365        45
   4.380        51
   4.395        64
   4.410        50
   4.425        48
   4.440        50
   4.455        56
   4.470        42
   4.485        48
   4.500        56
   4.515        59
   4.530        54
   4.545        44
   4.560        43
   4.575        52
   4.590        54
   4.605        64
   4.620        64
   4.635        43
   4.650        46
   4.665        42
   4.680        50
   4.695        58
   4.710        59
   4.725        57
   4.740        55
   4.755        55
   4.770        45
   4.785        53
   4.800        54
   4.815        46
   4.830        54
   4.845        68
   4.860        71
   4.875        57
   4.890        53
   4.905        65
   4.920        67
   4.935        52
   4.950        57
   4.965        50
   4.980        52
   4.995        58
   5.010        60
   5.025        57
   5.040        53
   5.055        55
   5.070        68
   5.085        53
   5.100        48
   5.115        48
   5.130        50
   5.145        54
   5.160        65
   5.175        56
   5.190        57
   5.205        53
   5.220        46
   5.235        62
   5.250        57
   5.265        60
   5.280        54
   5.295        46
   5.310        53
   5.325        59
   5.340        60
   5.355        60
   5.370        58
   5.385        61
   5.400        52
   5.415        56
   5.430        60
   5.445        58
   5.460        66
   5.475        57
   5.490        54
   5.505        65
   5.520        65
   5.535        65
   5.550        65
   5.565        55
   5.580        65
   5.595        57
   5.610        60
   5.625        62
   5.640        56
   5.655        51
   5.670        53
   5.685        57
   5.700        58
   5.715        60
   5.730        54
   5.745        60
   5.760        59
   5.775        44
   5.790        60
   5.805        68
   5.820        68
   5.835        49
   5.850        54
   5.865        60
   5.880        68
   5.895        65
   5.910        55
   5.925        59
   5.940        61
   5.955        78
   5.970        68
   5.985        65
   6.000        64
   6.015        59
   6.030        60
   6.045        65
   6.060        73
   6.075        61
   6.090        57
   6.105        66
   6.120        59
   6.135        68
   6.150        51
   6.165        72
   6.180        82
   6.195        73
   6.210        68
   6.225        56
   6.240        62
   6.255        71
   6.270        74
   6.285        65
   6.300        72
   6.315        68
   6.330        59
   6.345        62
   6.360        62
   6.375        63
   6.390        75
   6.405        71
   6.420        72
   6.435        48
   6.450        56
   6.465        53
   6.480        51
   6.495        62
   6.510        63
   6.525        71
   6.540        79
   6.555        62
   6.570        68
   6.585        63
   6.600        58
   6.615        70
   6.630        65
   6.645        73
   6.660        64
   6.675        50
   6.690        55
   6.705        62
   6.720        71
   6.735        64
   6.750        65
   6.765        64
   6.780        65
   6.795        73
   6.810        75
   6.825        69
   6.840        55
   6.855        57
   6.870        53
   6.885        62
   6.900        64
   6.915        63
   6.930        68
   6.945        66
   6.960        62
   6.975        63
   6.990        66
   7.005        57
   7.020        71
   7.035        66
   7.050        80
   7.065        77
   7.080        67
   7.095        70
   7.110        64
   7.125        70
   7.140        58
   7.155        58
   7.170        56
   7.185        61
   7.200        55
   7.215        57
   7.230        58
   7.245        56
   7.260        66
   7.275        73
   7.290        63
   7.305        58
   7.320        66
   7.335        70
   7.350        71
   7.365        73
   7.380        78
   7.395        68
   7.410        68
   7.425        63
   7.440        69
   7.455        85
   7.470        64
   7.485        76
   7.500        64
   7.515        68
   7.530        68
   7.545        66
   7.560        67
   7.575        56
   7.590        58
   7.605        67
   7.620        63
   7.635        68
   7.650        81
   7.665        78
   7.680        74
   7.695        72
   7.710        68
   7.725        69
   7.740        74
   7.755        61
   7.770        72
   7.785        71
   7.800        73
   7.815        62
   7.830        59
   7.845        71
   7.860        73
   7.875        74
   7.890        65
   7.905        59
   7.920        78
   7.935        64
   7.950        58
   7.965        61
   7.980        67
   7.995        71
   8.010        57
   8.025        59
   8.040        65
   8.055        65
   8.070        76
   8.085        64
   8.100        63
   8.115        59
   8.130        61
   8.145        78
   8.160        72
   8.175        71
   8.190        72
   8.205        57
   8.220        75
   8.235        77
   8.250        64
   8.265        77
   8.280        73
   8.295        70
   8.310        73
   8.325        63
   8.340        61
   8.355        75
   8.370        83
   8.385        67
   8.400        64
   8.415        64
   8.430        62
   8.445        66
   8.460        63
   8.475        74
   8.490        59
   8.505        65
   8.520        70
   8.535        76
   8.550        65
   8.565        57
   8.580        61
   8.595        59
   8.610        65
   8.625        66
   8.640        75
   8.655        66
   8.670        64
   8.685        69
   8.700        58
   8.715        67
   8.730        67
   8.745        85
   8.760        74
   8.775        73
   8.790        63
   8.805        66
   8.820        69
   8.835        72
   8.850        65
   8.865        64
   8.880        66
   8.895        61
   8.910        68
   8.925        65
   8.940        61
   8.955        66
   8.970        75
   8.985        67
   9.000        58
   9.015        81
   9.030        79
   9.045        63
   9.060        60
   9.075        70
   9.090        64
   9.105        86
   9.120        60
   9.135        68
   9.150        66
   9.165        67
   9.180        79
   9.195        77
   9.210        56
   9.225        60
   9.240        79
   9.255        78
   9.270        69
   9.285        60
   9.300        75
   9.315        68
   9.330        67
   9.345        74
   9.360        65
   9.375        62
   9.390        62
   9.405        68
   9.420        72
   9.435        60
   9.450        72
   9.465        62
   9.480        58
   9.495        65
   9.510        66
   9.525        67
   9.540        79
   9.555        66
   9.570        71
   9.585        80
   9.600        81
   9.615        90
   9.630        81
   9.645        75
   9.660        76
   9.675        58
   9.690        76
   9.705        80
   9.720        77
   9.735        74
   9.750        74
   9.765        72
   9.780        66
   9.795        72
   9.810        76
   9.825        70
   9.840        75
   9.855        67
   9.870        67
   9.885        73
   9.900        55
   9.915        72
   9.930        59
   9.945        64
   9.960        71
   9.975        80
   9.990        71
  10.005        83
  10.020        81
  10.035        67
  10.050        67
  10.065        63
  10.080        73
  10.095        58
  10.110        67
  10.125        75
  10.140        67
  10.155        61
  10.170        77
  10.185        86
  10.200        66
  10.215        65
  10.230        66
  10.245        83
  10.260        78
  10.275        72
  10.290        71
  10.305        75
  10.320        72
  10.335        64
  10.350        66
  10.365        56
  10.380        63
  10.395        81
  10.410        70
  10.425        72
  10.440        80
  10.455        73
  10.470        67
  10.485        77
  10.500        70
  10.515        85
  10.530        79
  10.545        72
  10.560        66
  10.575        60
  10.590        66
  10.605        74
  10.620        75
  10.635        72
  10.650        76
  10.665        81
  10.680        78
  10.695        63
  10.710        62
  10.725        75
  10.740        66
  10.755        77
  10.770        68
  10.785        79
  10.800        78
  10.815        67
  10.830        72
  10.845        82
  10.860        77
  10.875        58
  10.890        70
  10.905        79
  10.920        90
  10.935        88
  10.950        78
  10.965        58
  10.980        69
  10.995        56
  11.010        64
  11.025        69
  11.040        77
  11.055        83
  11.070        75
  11.085        72
  11.100        75
  11.115        67
  11.130        81
  11.145        69
  11.160        76
  11.175        75
  11.190        76
  11.205        68
  11.220        69
  11.235        72
  11.250        74
  11.265        72
  11.280        81
  11.295        69
  11.310        70
  11.325        81
  11.340        64
  11.355        89
  11.370        76
  11.385        74
  11.400        82
  11.415        75
  11.430        75
  11.445        70
  11.460        77
  11.475        71
  11.490        75
  11.505        66
  11.520        84
  11.535        89
  11.550        75
  11.565        74
  11.580        78
  11.595        83
  11.610        87
  11.625        81
  11.640        83
  11.655        67
  11.670        59
  11.685        67
  11.700        66
  11.715        72
  11.730        69
  11.745        64
  11.760        71
  11.775        64
  11.790        65
  11.805        76
  11.820        76
  11.835        72
  11.850        73
  11.865        79
  11.880        86
  11.895        93
  11.910        81
  11.925        75
  11.940        89
  11.955        92
  11.970        95
  11.985        94
  12.000       100
  12.015       114
  12.030       120
  12.045       133
  12.060       140
  12.075       147
  12.090       181
  12.105       212
  12.120       259
  12.135       294
  12.150       338
  12.165       387
  12.180       495
  12.195       623
  12.210       741
  12.225       926
  12.240      1120
  12.255      1240
  12.270      1247
  12.285      1217
  12.300       989
  12.315       685
  12.330       424
  12.345       296
  12.360       200
  12.375       132
  12.390       120
  12.405       116
  12.420        95
  12.435        97
  12.450        94
  12.465        95
  12.480       102
  12.495        89
  12.510        84
  12.525        95
  12.540        93
  12.555        87
  12.570        78
  12.585        84
  12.600        88
  12.615        86
  12.630        81
  12.645        95
  12.660        95
  12.675        96
  12.690       113
  12.705       120
  12.720       136
  12.735       133
  12.750       165
  12.765       197
  12.780       213
  12.795       284
  12.810       339
  12.825       414
  12.840       483
  12.855       585
  12.870       761
  12.885       941
  12.900      1150
  12.915      1350
  12.930      1493
  12.945      1558
  12.960      1550
  12.975      1423
  12.990      1210
  13.005       948
  13.020       659
  13.035       461
  13.050       309
  13.065       220
  13.080       170
  13.095       142
  13.110        98
  13.125        91
  13.140        99
  13.155        99
  13.170        92
  13.185        72
  13.200        66
  13.215        75
  13.230        85
  13.245        90
  13.260        79
  13.275        79
  13.290        87
  13.305        70
  13.320        75
  13.335        84
  13.350        87
  13.365        92
  13.380        81
  13.395        66
  13.410        72
  13.425        81
  13.440        80
  13.455        78
  13.470        75
  13.485        83
  13.500        81
  13.515        82
  13.530        70
  13.545        73
  13.560        85
  13.575        85
  13.590        76
  13.605        95
  13.620        81
  13.635        92
  13.650        89
  13.665        91
  13.680        78
  13.695        83
  13.710        91
  13.725        90
  13.740        84
  13.755        99
  13.770        97
  13.785       100
  13.800        97
  13.815        89
  13.830        90
  13.845        90
  13.860        94
  13.875        92
  13.890        95
  13.905       115
  13.920       119
  13.935       116
  13.950       132
  13.965       125
  13.980       112
  13.995       121
  14.010       115
  14.025       110
  14.040       107
  14.055       125
  14.070        91
  14.085        95
  14.100       110
  14.115        88
  14.130        77
  14.145        92
  14.160        95
  14.175        82
  14.190        78
  14.205       101
  14.220        88
  14.235        99
  14.250        82
  14.265        76
  14.280        68
  14.295        71
  14.310        94
  14.325        75
  14.340        72
  14.355        78
  14.370        79
  14.385        79
  14.400        81
  14.415        78
  14.430        64
  14.445        69
  14.460        76
  14.475        86
  14.490        76
  14.505        75
  14.520        75
  14.535       103
  14.550        76
  14.565        90
  14.580       105
  14.595       109
  14.610       109
  14.625       126
  14.640       146
  14.655       167
  14.670       204
  14.685       248
  14.700       337
  14.715       402
  14.730       563
  14.745       763
  14.760       995
  14.775      1335
  14.790      1827
  14.805      2256
  14.820      2695
  14.835      3047
  14.850      3043
  14.865      2666
  14.880      1995
  14.895      1227
  14.910       690
  14.925       377
  14.940       210
  14.955       171
  14.970       123
  14.985        98
  15.000        94
  15.015        94
  15.030        78
  15.045        90
  15.060        80
  15.075        76
  15.090        75
  15.105        86
  15.120        80
  15.135        84
  15.150        84
  15.165        76
  15.180        89
  15.195        77
  15.210        77
  15.225        77
  15.240        73
  15.255        76
  15.270        94
  15.285        85
  15.300        68
  15.315        62
  15.330        90
  15.345        91
  15.360        68
  15.375        76
  15.390        73
  15.405        72
  15.420        68
  15.435        65
  15.450        69
  15.465        77
  15.480        70
  15.495        75
  15.510        88
  15.525        76
  15.540        76
  15.555        81
  15.570        68
  15.585        70
  15.600        87
  15.615        81
  15.630        91
  15.645        96
  15.660        83
  15.675        75
  15.690        82
  15.705        86
  15.720        70
  15.735        73
  15.750        76
  15.765        75
  15.780        77
  15.795        66
  15.810        73
  15.825        87
  15.840        83
  15.855        77
  15.870        80
  15.885        79
  15.900        81
  15.915        76
  15.930        78
  15.945        63
  15.960        81
  15.975        95
  15.990        80
  16.005        86
  16.020        91
  16.035        79
  16.050       100
  16.065        99
  16.080        86
  16.095        83
  16.110        93
  16.125        94
  16.140       110
  16.155       113
  16.170        93
  16.185        93
  16.200        94
  16.215        82
  16.230        89
  16.245        92
  16.260        83
  16.275        80
  16.290        74
  16.305        79
  16.320        75
  16.335        80
  16.350        75
  16.365        84
  16.380        78
  16.395        86
  16.410        80
  16.425        93
  16.440        85
  16.455        72
  16.470        80
  16.485       100
  16.500        90
  16.515        90
  16.530        69
  16.545        88
  16.560        77
  16.575        72
  16.590        82
  16.605        82
  16.620        90
  16.635        84
  16.650        67
  16.665        83
  16.680        84
  16.695        76
  16.710        86
  16.725        90
  16.740        72
  16.755        71
  16.770        85
  16.785        76
  16.800        91
  16.815        88
  16.830        77
  16.845        88
  16.860        89
  16.875       107
  16.890        93
  16.905       100
  16.920       115
  16.935       121
  16.950       129
  16.965       137
  16.980       180
  16.995       224
  17.010       281
  17.025       312
  17.040       349
  17.055       392
  17.070       444
  17.085       541
  17.100       672
  17.115       727
  17.130       760
  17.145       715
  17.160       617
  17.175       467
  17.190       329
  17.205       217
  17.220       168
  17.235       139
  17.250       125
  17.265       103
  17.280        90
  17.295        98
  17.310        94
  17.325        90
  17.340       100
  17.355        87
  17.370        84
  17.385        91
  17.400        75
  17.415        76
  17.430        78
  17.445        73
  17.460        79
  17.475        82
  17.490        83
  17.505        87
  17.520        84
  17.535        99
  17.550        91
  17.565        74
  17.580        68
  17.595        83
  17.610        81
  17.625        79
  17.640        78
  17.655        86
  17.670        87
  17.685        91
  17.700        84
  17.715        81
  17.730        74
  17.745        91
  17.760        74
  17.775        82
  17.790        83
  17.805        88
  17.820       100
  17.835        86
  17.850        93
  17.865        94
  17.880       117
  17.895       125
  17.910       134
  17.925       165
  17.940       171
  17.955       219
  17.970       241
  17.985       288
  18.000       332
  18.015       375
  18.030       422
  18.045       453
  18.060       442
  18.075       417
  18.090       374
  18.105       296
  18.120       240
  18.135       193
  18.150       138
  18.165       115
  18.180        97
  18.195        95
  18.210        98
  18.225        94
  18.240        75
  18.255        90
  18.270        77
  18.285        79
  18.300        92
  18.315        63
  18.330        90
  18.345        85
  18.360        82
  18.375        79
  18.390        83
  18.405        77
  18.420        84
  18.435        92
  18.450       105
  18.465        78
  18.480        81
  18.495        91
  18.510        84
  18.525        74
  18.540        77
  18.555        96
  18.570        93
  18.585        98
  18.600        85
  18.615        76
  18.630        82
  18.645        68
  18.660        89
  18.675        85
  18.690        81
  18.705        74
  18.720       100
  18.735        86
  18.750        99
  18.765        99
  18.780       100
  18.795       105
  18.810        91
  18.825       100
  18.840       101
  18.855        92
  18.870        88
  18.885        88
  18.900        81
  18.915        86
  18.930        98
  18.945        68
  18.960        73
  18.975        87
  18.990        87
  19.005        95
  19.020        79
  19.035        73
  19.050        75
  19.065        85
  19.080        85
  19.095        77
  19.110        82
  19.125        94
  19.140        81
  19.155        86
  19.170       100
  19.185        87
  19.200        86
  19.215        96
  19.230        79
  19.245        81
  19.260        86
  19.275        86
  19.290        89
  19.305        87
  19.320        76
  19.335        84
  19.350        89
  19.365        92
  19.380        90
  19.395        86
  19.410        80
  19.425        94
  19.440        94
  19.455        89
  19.470        92
  19.485        88
  19.500        81
  19.515        97
  19.530        92
  19.545        87
  19.560        81
  19.575        73
  19.590        92
  19.605        88
  19.620        93
  19.635        81
  19.650        73
  19.665        82
  19.680        90
  19.695        80
  19.710        83
  19.725        86
  19.740        76
  19.755        86
  19.770        89
  19.785        82
  19.800        86
  19.815        90
  19.830        91
  19.845        95
  19.860        90
  19.875        90
  19.890        86
  19.905       121
  19.920       138
  19.935       150
  19.950       173
  19.965       189
  19.980       225
  19.995       274
  20.010       375
  20.025       483
  20.040       595
  20.055       635
  20.070       688
  20.085       655
  20.100       576
  20.115       453
  20.130       375
  20.145       280
  20.160       220
  20.175       158
  20.190       122
  20.205       119
  20.220        88
  20.235        93
  20.250        97
  20.265       100
  20.280        82
  20.295        83
  20.310        88
  20.325        81
  20.340        83
  20.355        75
  20.370        74
  20.385        95
  20.400        80
  20.415        72
  20.430        82
  20.445        88
  20.460        77
  20.475        80
  20.490        80
  20.505        77
  20.520        74
  20.535        94
  20.550        82
  20.565        97
  20.580        74
  20.595        89
  20.610        93
  20.625        90
  20.640        90
  20.655        86
  20.670        98
  20.685       104
  20.700       116
  20.715       109
  20.730       107
  20.745       105
  20.760       110
  20.775       111
  20.790       140
  20.805       124
  20.820       109
  20.835       101
  20.850        99
  20.865       107
  20.880       102
  20.895       103
  20.910        97
  20.925        81
  20.940        95
  20.955       106
  20.970       101
  20.985        95
  21.000       110
  21.015       104
  21.030       107
  21.045       108
  21.060       108
  21.075       136
  21.090       134
  21.105       141
  21.120       148
  21.135       158
  21.150       165
  21.165       151
  21.180       191
  21.195       228
  21.210       290
  21.225       316
  21.240       351
  21.255       387
  21.270       422
  21.285       441
  21.300       413
  21.315       394
  21.330       374
  21.345       318
  21.360       274
  21.375       218
  21.390       180
  21.405       168
  21.420       135
  21.435       106
  21.450        98
  21.465        91
  21.480        81
  21.495       101
  21.510        97
  21.525        83
  21.540        85
  21.555        83
  21.570        72
  21.585        78
  21.600        86
  21.615        81
  21.630        89
  21.645        86
  21.660        80
  21.675        87
  21.690        87
  21.705        88
  21.720        80
  21.735        82
  21.750        82
  21.765        94
  21.780        80
  21.795        88
  21.810        90
  21.825        92
  21.840        99
  21.855        99
  21.870        94
  21.885        95
  21.900        86
  21.915        84
  21.930        92
  21.945        94
  21.960        92
  21.975        97
  21.990        80
  22.005        72
  22.020        88
  22.035        90
  22.050        75
  22.065        83
  22.080        89
  22.095        84
  22.110        77
  22.125        91
  22.140        93
  22.155        81
  22.170        87
  22.185        88
  22.200        94
  22.215        88
  22.230        87
  22.245        82
  22.260        81
  22.275        77
  22.290        85
  22.305        70
  22.320        75
  22.335        84
  22.350        82
  22.365       106
  22.380        92
  22.395        87
  22.410        85
  22.425        91
  22.440        88
  22.455        90
  22.470        79
  22.485        79
  22.500        91
  22.515        86
  22.530        90
  22.545        81
  22.560        90
  22.575        77
  22.590        89
  22.605        88
  22.620        91
  22.635        86
  22.650        79
  22.665        90
  22.680        97
  22.695        93
  22.710        91
  22.725        94
  22.740        81
  22.755        76
  22.770        81
  22.785        82
  22.800        93
  22.815        82
  22.830        76
  22.845        97
  22.860        78
  22.875        81
  22.890        82
  22.905        75
  22.920        90
  22.935        88
  22.950        94
  22.965        81
  22.980        91
  22.995       106
  23.010       108
  23.025       116
  23.040       109
  23.055       107
  23.070        96
  23.085        83
  23.100        78
  23.115        63
  23.130        83
  23.145        90
  23.160        82
  23.175        85
  23.190        73
  23.205        87
  23.220        86
  23.235        96
  23.250        82
  23.265        74
  23.280        94
  23.295        89
  23.310        91
  23.325        86
  23.340        77
  23.355        75
  23.370        86
  23.385        81
  23.400        83
  23.415        86
  23.430        89
  23.445        78
  23.460        90
  23.475       100
  23.490        89
  23.505        94
  23.520        97
  23.535        90
  23.550        86
  23.565        96
  23.580        90
  23.595        75
  23.610        85
  23.625        91
  23.640       100
  23.655       115
  23.670        82
  23.685        81
  23.700        76
  23.715        77
  23.730        85
  23.745        88
  23.760        84
  23.775        84
  23.790        86
  23.805        97
  23.820       106
  23.835       106
  23.850        87
  23.865        99
  23.880        94
  23.895       117
  23.910       151
  23.925       155
  23.940       173
  23.955       171
  23.970       204
  23.985       261
  24.000       360
  24.015       432
  24.030       517
  24.045       639
  24.060       747
  24.075       831
  24.090       970
  24.105      1053
  24.120      1135
  24.135      1158
  24.150      1155
  24.165      1077
  24.180       968
  24.195       955
  24.210       763
  24.225       583
  24.240       521
  24.255       428
  24.270       346
  24.285       279
  24.300       222
  24.315       184
  24.330       157
  24.345       147
  24.360       129
  24.375       122
  24.390       120
  24.405       114
  24.420       121
  24.435       100
  24.450        99
  24.465        99
  24.480        95
  24.495        87
  24.510        83
  24.525       104
  24.540        93
  24.555        90
  24.570        96
  24.585       103
  24.600       123
  24.615       102
  24.630       107
  24.645       118
  24.660       120
  24.675       108
  24.690       111
  24.705       121
  24.720       118
  24.735       114
  24.750       103
  24.765        93
  24.780        93
  24.795        99
  24.810       107
  24.825       100
  24.840        92
  24.855        88
  24.870        91
  24.885        96
  24.900        91
  24.915        98
  24.930        89
  24.945       101
  24.960        98
  24.975        98
  24.990        88
  25.005        91
  25.020        94
  25.035        90
  25.050        92
  25.065        78
  25.080        96
  25.095        77
  25.110        86
  25.125        93
  25.140       100
  25.155       101
  25.170       102
  25.185        89
  25.200        91
  25.215        98
  25.230        89
  25.245        83
  25.260       110
  25.275       111
  25.290       111
  25.305       102
  25.320        83
  25.335        80
  25.350        97
  25.365        95
  25.380       101
  25.395       107
  25.410        96
  25.425        94
  25.440       101
  25.455        86
  25.470        86
  25.485        78
  25.500        88
  25.515        81
  25.530        99
  25.545       131
  25.560       124
  25.575       107
  25.590       108
  25.605       150
  25.620       149
  25.635       173
  25.650       172
  25.665       197
  25.680       182
  25.695       176
  25.710       184
  25.725       177
  25.740       171
  25.755       150
  25.770       148
  25.785       122
  25.800       138
  25.815       128
  25.830       138
  25.845       148
  25.860       175
  25.875       190
  25.890       231
  25.905       268
  25.920       326
  25.935       363
  25.950       434
  25.965       537
  25.980       539
  25.995       582
  26.010       618
  26.025       654
  26.040       715
  26.055       683
  26.070       712
  26.085       740
  26.100       722
  26.115       671
  26.130       615
  26.145       573
  26.160       495
  26.175       402
  26.190       336
  26.205       287
  26.220       227
  26.235       188
  26.250       148
  26.265       163
  26.280       126
  26.295       109
  26.310       119
  26.325       103
  26.340       104
  26.355        98
  26.370        83
  26.385        85
  26.400        85
  26.415        69
  26.430        74
  26.445        85
  26.460        82
  26.475        89
  26.490        74
  26.505        76
  26.520        73
  26.535        71
  26.550        64
  26.565        75
  26.580        74
  26.595        80
  26.610        89
  26.625        73
  26.640        73
  26.655        84
  26.670        79
  26.685        80
  26.700        85
  26.715        64
  26.730        69
  26.745        87
  26.760        82
  26.775        62
  26.790        83
  26.805        84
  26.820        77
  26.835        78
  26.850        81
  26.865        87
  26.880        78
  26.895        95
  26.910        84
  26.925        86
  26.940        88
  26.955        93
  26.970       103
  26.985        93
  27.000       114
  27.015       105
  27.030       101
  27.045       110
  27.060        95
  27.075        95
  27.090        86
  27.105        87
  27.120        87
  27.135        89
  27.150        71
  27.165        78
  27.180        88
  27.195        76
  27.210        83
  27.225        75
  27.240        92
  27.255        92
  27.270        90
  27.285        99
  27.300       108
  27.315        98
  27.330       109
  27.345       107
  27.360       124
  27.375       121
  27.390       124
  27.405       135
  27.420       172
  27.435       183
  27.450       209
  27.465       234
  27.480       249
  27.495       264
  27.510       276
  27.525       272
  27.540       279
  27.555       314
  27.570       314
  27.585       293
  27.600       281
  27.615       297
  27.630       302
  27.645       292
  27.660       302
  27.675       336
  27.690       425
  27.705       532
  27.720       779
  27.735      1018
  27.750      1407
  27.765      1873
  27.780      2277
  27.795      2580
  27.810      2777
  27.825      2952
  27.840      2927
  27.855      3009
  27.870      3151
  27.885      3301
  27.900      3332
  27.915      3244
  27.930      2853
  27.945      2312
  27.960      1636
  27.975      1123
  27.990       748
  28.005       511
  28.020       379
  28.035       294
  28.050       220
  28.065       192
  28.080       184
  28.095       168
  28.110       146
  28.125       148
  28.140       145
  28.155       140
  28.170       144
  28.185       149
  28.200       152
  28.215       144
  28.230       160
  28.245       142
  28.260       126
  28.275       108
  28.290       106
  28.305       109
  28.320       111
  28.335        96
  28.350        90
  28.365       101
  28.380       100
  28.395        74
  28.410        84
  28.425        84
  28.440        84
  28.455        83
  28.470        84
  28.485        82
  28.500        82
  28.515        93
  28.530        86
  28.545        76
  28.560        76
  28.575        71
  28.590        99
  28.605        81
  28.620        89
  28.635        76
  28.650        74
  28.665        69
  28.680        74
  28.695        73
  28.710        75
  28.725        86
  28.740        75
  28.755        77
  28.770        72
  28.785        80
  28.800        70
  28.815        78
  28.830        72
  28.845        74
  28.860        67
  28.875        85
  28.890        85
  28.905        76
  28.920        73
  28.935        76
  28.950        78
  28.965        85
  28.980        86
  28.995        59
  29.010        60
  29.025        67
  29.040        73
  29.055        74
  29.070        78
  29.085        72
  29.100        87
  29.115        83
  29.130        90
  29.145        94
  29.160        85
  29.175        91
  29.190        88
  29.205        89
  29.220       103
  29.235       112
  29.250       114
  29.265       111
  29.280       111
  29.295       110
  29.310       109
  29.325       114
  29.340       103
  29.355        93
  29.370       102
  29.385        95
  29.400       103
  29.415       103
  29.430        96
  29.445        99
  29.460        94
  29.475        81
  29.490        76
  29.505        77
  29.520        89
  29.535        92
  29.550        86
  29.565        67
  29.580        79
  29.595        91
  29.610        83
  29.625        93
  29.640        95
  29.655       106
  29.670       128
  29.685       101
  29.700       116
  29.715       153
  29.730       148
  29.745       197
  29.760       231
  29.775       268
  29.790       339
  29.805       408
  29.820       477
  29.835       583
  29.850       664
  29.865       787
  29.880       848
  29.895       983
  29.910      1047
  29.925      1087
  29.940      1077
  29.955       999
  29.970       797
  29.985       666
  30.000       501
  30.015       382
  30.030       275
  30.045       195
  30.060       166
  30.075       122
  30.090       135
  30.105        91
  30.120        89
  30.135        96
  30.150        93
  30.165        85
  30.180        83
  30.195        77
  30.210        74
  30.225        79
  30.240        81
  30.255        74
  30.270        73
  30.285        85
  30.300        77
  30.315        90
  30.330        70
  30.345        71
  30.360        77
  30.375        79
  30.390        75
  30.405        70
  30.420        90
  30.435        74
  30.450        76
  30.465        86
  30.480        89
  30.495        73
  30.510        96
  30.525       103
  30.540        93
  30.555        91
  30.570        99
  30.585       103
  30.600       134
  30.615       131
  30.630       124
  30.645       118
  30.660        99
  30.675       107
  30.690       110
  30.705       105
  30.720        92
  30.735        86
  30.750        79
  30.765        86
  30.780        80
  30.795        64
  30.810        71
  30.825        69
  30.840        66
  30.855        55
  30.870        66
  30.885        70
  30.900        68
  30.915        61
  30.930        59
  30.945        60
  30.960        61
  30.975        63
  30.990        78
  31.005        67
  31.020        59
  31.035        65
  31.050        62
  31.065        72
  31.080        57
  31.095        64
  31.110        79
  31.125        77
  31.140        73
  31.155        74
  31.170        68
  31.185        77
  31.200        62
  31.215        63
  31.230        63
  31.245        76
  31.260        84
  31.275        80
  31.290        80
  31.305        82
  31.320       100
  31.335       126
  31.350       120
  31.365       128
  31.380       137
  31.395       155
  31.410       186
  31.425       204
  31.440       244
  31.455       241
  31.470       227
  31.485       234
  31.500       261
  31.515       259
  31.530       248
  31.545       263
  31.560       234
  31.575       225
  31.590       193
  31.605       178
  31.620       170
  31.635       155
  31.650       146
  31.665       141
  31.680       113
  31.695       112
  31.710       113
  31.725        93
  31.740        88
  31.755        95
  31.770        83
  31.785        85
  31.800        66
  31.815        68
  31.830        76
  31.845        65
  31.860        71
  31.875        74
  31.890        66
  31.905        72
  31.920        72
  31.935        74
  31.950        79
  31.965        74
  31.980        73
  31.995        77
  32.010        87
  32.025        91
  32.040        92
  32.055        97
  32.070       110
  32.085       126
  32.100       144
  32.115       149
  32.130       188
  32.145       248
  32.160       224
  32.175       232
  32.190       285
  32.205       270
  32.220       278
  32.235       291
  32.250       275
  32.265       278
  32.280       281
  32.295       274
  32.310       248
  32.325       220
  32.340       196
  32.355       187
  32.370       155
  32.385       138
  32.400       135
  32.415       118
  32.430       127
  32.445        97
  32.460       115
  32.475       113
  32.490       101
  32.505       112
  32.520       106
  32.535       122
  32.550       122
  32.565       132
  32.580       141
  32.595       163
  32.610       192
  32.625       233
  32.640       258
  32.655       300
  32.670       311
  32.685       371
  32.700       385
  32.715       384
  32.730       347
  32.745       276
  32.760       266
  32.775       183
  32.790       163
  32.805       129
  32.820       114
  32.835        94
  32.850        85
  32.865        73
  32.880        73
  32.895        79
  32.910        59
  32.925        70
  32.940        83
  32.955        67
  32.970        63
  32.985        66
  33.000        57
  33.015        70
  33.030        72
  33.045        79
  33.060        80
  33.075        68
  33.090        64
  33.105        73
  33.120        81
  33.135        77
  33.150        69
  33.165        74
  33.180        87
  33.195        75
  33.210        72
  33.225        95
  33.240        94
  33.255        94
  33.270        89
  33.285       101
  33.300        92
  33.315        88
  33.330        90
  33.345        87
  33.360        92
  33.375        91
  33.390        79
  33.405        79
  33.420        60
  33.435        69
  33.450        64
  33.465        70
  33.480        68
  33.495        65
  33.510        65
  33.525        63
  33.540        60
  33.555        62
  33.570        59
  33.585        59
  33.600        46
  33.615        62
  33.630        53
  33.645        54
  33.660        61
  33.675        56
  33.690        57
  33.705        63
  33.720        50
  33.735        54
  33.750        56
  33.765        69
  33.780        54
  33.795        53
  33.810        63
  33.825        58
  33.840        57
  33.855        57
  33.870        53
  33.885        57
  33.900        57
  33.915        59
  33.930        55
  33.945        72
  33.960        67
  33.975        61
  33.990        60
  34.005        62
  34.020        62
  34.035        68
  34.050        69
  34.065        57
  34.080        61
  34.095        62
  34.110        54
  34.125        54
  34.140        57
  34.155        56
  34.170        55
  34.185        59
  34.200        58
  34.215        48
  34.230        61
  34.245        47
  34.260        52
  34.275        53
  34.290        47
  34.305        56
  34.320        46
  34.335        75
  34.350        71
  34.365        60
  34.380        59
  34.395        64
  34.410        69
  34.425        73
  34.440        75
  34.455        75
  34.470        84
  34.485        93
  34.500       105
  34.515       102
  34.530       102
  34.545       114
  34.560       138
  34.575       158
  34.590       174
  34.605       186
  34.620       194
  34.635       186
  34.650       187
  34.665       171
  34.680       175
  34.695       169
  34.710       156
  34.725       142
  34.740       141
  34.755       120
  34.770        97
  34.785        82
  34.800        88
  34.815        75
  34.830        68
  34.845        72
  34.860        68
  34.875        67
  34.890        76
  34.905        63
  34.920        69
  34.935        76
  34.950        71
  34.965        68
  34.980        67
  34.995        71
  35.010        85
  35.025        84
  35.040        92
  35.055        92
  35.070       108
  35.085       122
  35.100       134
  35.115       137
  35.130       128
  35.145       134
  35.160       169
  35.175       167
  35.190       166
  35.205       168
  35.220       153
  35.235       140
  35.250       123
  35.265       115
  35.280       103
  35.295        86
  35.310        76
  35.325        75
  35.340        90
  35.355        70
  35.370        67
  35.385        62
  35.400        70
  35.415        67
  35.430        73
  35.445        65
  35.460        56
  35.475        59
  35.490        62
  35.505        61
  35.520        74
  35.535        55
  35.550        54
  35.565        69
  35.580        55
  35.595        51
  35.610        44
  35.625        44
  35.640        56
  35.655        62
  35.670        60
  35.685        53
  35.700        50
  35.715        63
  35.730        61
  35.745        54
  35.760        51
  35.775        55
  35.790        53
  35.805        52
  35.820        63
  35.835        51
  35.850        47
  35.865        52
  35.880        52
  35.895        50
  35.910        49
  35.925        55
  35.940        51
  35.955        55
  35.970        45
  35.985        53
  36.000        43
  36.015        46
  36.030        50
  36.045        45
  36.060        48
  36.075        59
  36.090        70
  36.105        59
  36.120        51
  36.135        51
  36.150        54
  36.165        54
  36.180        54
  36.195        58
  36.210        57
  36.225        59
  36.240        70
  36.255        64
  36.270        65
  36.285        66
  36.300        72
  36.315        90
  36.330       100
  36.345       114
  36.360       115
  36.375       133
  36.390       156
  36.405       158
  36.420       170
  36.435       186
  36.450       189
  36.465       200
  36.480       191
  36.495       167
  36.510       207
  36.525       172
  36.540       162
  36.555       139
  36.570       124
  36.585       127
  36.600       111
  36.615        99
  36.630        95
  36.645        82
  36.660        63
  36.675        67
  36.690        68
  36.705        65
  36.720        66
  36.735        67
  36.750        60
  36.765        53
  36.780        55
  36.795        49
  36.810        64
  36.825        54
  36.840        45
  36.855        56
  36.870        63
  36.885        53
  36.900        36
  36.915        49
  36.930        45
  36.945        55
  36.960        64
  36.975        75
  36.990        75
  37.005        67
  37.020        71
  37.035        81
  37.050        86
  37.065        84
  37.080       100
  37.095       111
  37.110       117
  37.125       119
  37.140       153
  37.155       157
  37.170       167
  37.185       176
  37.200       190
  37.215       167
  37.230       169
  37.245       185
  37.260       175
  37.275       153
  37.290       121
  37.305       120
  37.320       134
  37.335       126
  37.350       120
  37.365       124
  37.380       120
  37.395       133
  37.410       121
  37.425       115
  37.440       136
  37.455       147
  37.470       142
  37.485       117
  37.500        99
  37.515       107
  37.530       104
  37.545        79
  37.560        80
  37.575        82
  37.590        74
  37.605        64
  37.620        77
  37.635        79
  37.650        74
  37.665        78
  37.680        96
  37.695        90
  37.710        92
  37.725        86
  37.740        89
  37.755        84
  37.770        79
  37.785        78
  37.800        69
  37.815        70
  37.830        74
  37.845        80
  37.860        71
  37.875        67
  37.890        71
  37.905        76
  37.920        71
  37.935        73
  37.950        75
  37.965        72
  37.980        69
  37.995        74
  38.010        78
  38.025        76
  38.040        79
  38.055        83
  38.070        81
  38.085        69
  38.100        67
  38.115        71
  38.130        78
  38.145        70
  38.160        52
  38.175        60
  38.190        52
  38.205        60
  38.220        53
  38.235        55
  38.250        53
  38.265        54
  38.280        62
  38.295        60
  38.310        47
  38.325        51
  38.340        35
  38.355        44
  38.370        49
  38.385        52
  38.400        51
  38.415        45
  38.430        44
  38.445        58
  38.460        51
  38.475        52
  38.490        59
  38.505        46
  38.520        54
  38.535        64
  38.550        58
  38.565        53
  38.580        66
  38.595        72
  38.610        72
  38.625        77
  38.640        82
  38.655        84
  38.670        96
  38.685        88
  38.700        94
  38.715        95
  38.730        99
  38.745       112
  38.760       124
  38.775       142
  38.790       140
  38.805       141
  38.820       170
  38.835       155
  38.850       151
  38.865       168
  38.880       162
  38.895       146
  38.910       131
  38.925       119
  38.940       108
  38.955       107
  38.970       118
  38.985        96
  39.000        93
  39.015        88
  39.030        80
  39.045        83
  39.060        84
  39.075        72
  39.090        67
  39.105        56
  39.120        69
  39.135        67
  39.150        69
  39.165        60
  39.180        49
  39.195        63
  39.210        56
  39.225        56
  39.240        59
  39.255        75
  39.270        74
  39.285        63
  39.300        62
  39.315        78
  39.330        57
  39.345        62
  39.360        68
  39.375        72
  39.390        57
  39.405        64
  39.420        57
  39.435        52
  39.450        62
  39.465        64
  39.480        69
  39.495        62
  39.510        67
  39.525        67
  39.540        74
  39.555        69
  39.570        77
  39.585        81
  39.600        78
  39.615        69
  39.630        77
  39.645        57
  39.660        66
  39.675        67
  39.690        63
  39.705        59
  39.720        64
  39.735        62
  39.750        51
  39.765        63
  39.780        57
  39.795        61
  39.810        68
  39.825        60
  39.840        67
  39.855        85
  39.870        83
  39.885        77
  39.900        77
  39.915        86
  39.930        98
  39.945        85
  39.960       104
  39.975       113
  39.990       128
  40.005       146
  40.020       143
  40.035       153
  40.050       141
  40.065       121
  40.080       124
  40.095       117
  40.110       105
  40.125        97
  40.140        91
  40.155        80
  40.170        65
  40.185        66
  40.200        66
  40.215        66
  40.230        63
  40.245        57
  40.260        61
  40.275        65
  40.290        52
  40.305        53
  40.320        62
  40.335        52
  40.350        57
  40.365        68
  40.380        54
  40.395        55
  40.410        67
  40.425        83
  40.440        82
  40.455        77
  40.470        80
  40.485        80
  40.500        75
  40.515        77
  40.530        87
  40.545        95
  40.560        97
  40.575       109
  40.590       122
  40.605       122
  40.620       130
  40.635       142
  40.650       131
  40.665       140
  40.680       147
  40.695       147
  40.710       158
  40.725       156
  40.740       127
  40.755       144
  40.770       143
  40.785       116
  40.800       117
  40.815       126
  40.830       115
  40.845       109
  40.860        96
  40.875        98
  40.890       102
  40.905       112
  40.920       108
  40.935       105
  40.950       105
  40.965        93
  40.980       100
  40.995       115
  41.010       114
  41.025       126
  41.040       119
  41.055       104
  41.070       112
  41.085       109
  41.100       106
  41.115        87
  41.130        87
  41.145        77
  41.160        76
  41.175        76
  41.190        74
  41.205        72
  41.220        72
  41.235        67
  41.250        69
  41.265        54
  41.280        61
  41.295        52
  41.310        61
  41.325        58
  41.340        56
  41.355        42
  41.370        55
  41.385        69
  41.400        46
  41.415        50
  41.430        55
  41.445        53
  41.460        55
  41.475        50
  41.490        64
  41.505        53
  41.520        57
  41.535        56
  41.550        52
  41.565        55
  41.580        43
  41.595        44
  41.610        50
  41.625        40
  41.640        45
  41.655        60
  41.670        57
  41.685        54
  41.700        46
  41.715        53
  41.730        47
  41.745        52
  41.760        57
  41.775        47
  41.790        43
  41.805        41
  41.820        49
  41.835        47
  41.850        56
  41.865        53
  41.880        56
  41.895        49
  41.910        65
  41.925        58
  41.940        60
  41.955        59
  41.970        70
  41.985        71
  42.000        71
  42.015        62
  42.030        49
  42.045        64
  42.060        65
  42.075        55
  42.090        57
  42.105        54
  42.120        62
  42.135        62
  42.150        62
  42.165        54
  42.180        60
  42.195        60
  42.210        65
  42.225        66
  42.240        58
  42.255        57
  42.270        68
  42.285        66
  42.300        73
  42.315        73
  42.330        77
  42.345        91
  42.360        83
  42.375        65
  42.390        70
  42.405        84
  42.420        73
  42.435        76
  42.450        75
  42.465        54
  42.480        67
  42.495        60
  42.510        58
  42.525        66
  42.540        57
  42.555        61
  42.570        55
  42.585        51
  42.600        57
  42.615        47
  42.630        57
  42.645        54
  42.660        60
  42.675        64
  42.690        77
  42.705        68
  42.720        63
  42.735        75
  42.750        76
  42.765        76
  42.780        79
  42.795        89
  42.810       103
  42.825       106
  42.840       107
  42.855       110
  42.870       106
  42.885       125
  42.900       113
  42.915       116
  42.930       129
  42.945       118
  42.960       102
  42.975        90
  42.990        98
  43.005        90
  43.020        89
  43.035        83
  43.050        57
  43.065        64
  43.080        66
  43.095        66
  43.110        72
  43.125        75
  43.140        74
  43.155        71
  43.170        82
  43.185        68
  43.200        70
  43.215        70
  43.230        95
  43.245       100
  43.260        96
  43.275       113
  43.290       119
  43.305       142
  43.320       140
  43.335       155
  43.350       178
  43.365       185
  43.380       169
  43.395       179
  43.410       191
  43.425       216
  43.440       196
  43.455       201
  43.470       202
  43.485       185
  43.500       187
  43.515       175
  43.530       173
  43.545       181
  43.560       143
  43.575       146
  43.590       142
  43.605       133
  43.620       125
  43.635       112
  43.650       103
  43.665        88
  43.680        90
  43.695        82
  43.710        70
  43.725        62
  43.740        54
  43.755        53
  43.770        56
  43.785        53
  43.800        56
  43.815        54
  43.830        49
  43.845        53
  43.860        50
  43.875        54
  43.890        53
  43.905        39
  43.920        43
  43.935        47
  43.950        51
  43.965        53
  43.980        48
  43.995        49
  44.010        61
  44.025        50
  44.040        47
  44.055        51
  44.070        62
  44.085        47
  44.100        45
  44.115        55
  44.130        46
  44.145        34
  44.160        44
  44.175        48
  44.190        43
  44.205        43
  44.220        50
  44.235        53
  44.250        46
  44.265        46
  44.280        53
  44.295        43
  44.310        60
  44.325        60
  44.340        55
  44.355        50
  44.370        56
  44.385        49
  44.400        59
  44.415        75
  44.430        65
  44.445        61
  44.460        58
  44.475        75
  44.490        76
  44.505        86
  44.520        80
  44.535        76
  44.550        60
  44.565        81
  44.580        78
  44.595        73
  44.610        89
  44.625        80
  44.640        73
  44.655        69
  44.670        62
  44.685        54
  44.700        59
  44.715        66
  44.730        53
  44.745        67
  44.760        60
  44.775        57
  44.790        62
  44.805        65
  44.820        66
  44.835        63
  44.850        58
  44.865        65
  44.880        57
  44.895        58
  44.910        59
  44.925        58
  44.940        64
  44.955        65
  44.970        63
  44.985        54
  45.000        62
  45.015        60
  45.030        67
  45.045        70
  45.060        77
  45.075        72
  45.090        69
  45.105        79
  45.120        94
  45.135        97
  45.150       104
  45.165       104
  45.180       107
  45.195       127
  45.210       142
  45.225       145
  45.240       159
  45.255       155
  45.270       139
  45.285       137
  45.300       137
  45.315       135
  45.330       125
  45.345       132
  45.360       124
  45.375       122
  45.390       130
  45.405       120
  45.420       123
  45.435       150
  45.450       145
  45.465       159
  45.480       179
  45.495       161
  45.510       184
  45.525       221
  45.540       241
  45.555       229
  45.570       231
  45.585       244
  45.600       243
  45.615       214
  45.630       208
  45.645       202
  45.660       179
  45.675       144
  45.690       142
  45.705       151
  45.720       157
  45.735       152
  45.750       149
  45.765       137
  45.780       149
  45.795       135
  45.810       123
  45.825       110
  45.840       114
  45.855       108
  45.870        96
  45.885        80
  45.900        71
  45.915        66
  45.930        72
  45.945        67
  45.960        68
  45.975        54
  45.990        49
  46.005        42
  46.020        47
  46.035        43
  46.050        46
  46.065        39
  46.080        54
  46.095        56
  46.110        56
  46.125        51
  46.140        57
  46.155        53
  46.170        49
  46.185        52
  46.200        39
  46.215        49
  46.230        47
  46.245        51
  46.260        36
  46.275        41
  46.290        35
  46.305        35
  46.320        32
  46.335        30
  46.350        36
  46.365        41
  46.380        40
  46.395        52
  46.410        31
  46.425        34
  46.440        42
  46.455        33
  46.470        43
  46.485        38
  46.500        46
  46.515        51
  46.530        52
  46.545        63
  46.560        51
  46.575        48
  46.590        46
  46.605        46
  46.620        55
  46.635        44
  46.650        41
  46.665        49
  46.680        56
  46.695        55
  46.710        57
  46.725        51
  46.740        55
  46.755        61
  46.770        56
  46.785        53
  46.800        59
  46.815        61
  46.830        56
  46.845        53
  46.860        50
  46.875        54
  46.890        55
  46.905        55
  46.920        56
  46.935        70
  46.950        72
  46.965        57
  46.980        60
  46.995        59
  47.010        68
  47.025        61
  47.040        58
  47.055        56
  47.070        49
  47.085        50
  47.100        82
  47.115        74
  47.130        71
  47.145        69
  47.160        66
  47.175        68
  47.190        71
  47.205        74
  47.220        54
  47.235        48
  47.250        60
  47.265        49
  47.280        53
  47.295        53
  47.310        43
  47.325        45
  47.340        49
  47.355        47
  47.370        53
  47.385        55
  47.400        51
  47.415        35
  47.430        41
  47.445        43
  47.460        41
  47.475        40
  47.490        41
  47.505        40
  47.520        47
  47.535        52
  47.550        46
  47.565        40
  47.580        52
  47.595        47
  47.610        44
  47.625        51
  47.640        44
  47.655        52
  47.670        46
  47.685        43
  47.700        49
  47.715        41
  47.730        38
  47.745        44
  47.760        42
  47.775        51
  47.790        54
  47.805        54
  47.820        54
  47.835        45
  47.850        49
  47.865        56
  47.880        59
  47.895        49
  47.910        59
  47.925        56
  47.940        65
  47.955        56
  47.970        62
  47.985        64
  48.000        64
  48.015        47
  48.030        42
  48.045        43
  48.060        49
  48.075        45
  48.090        48
  48.105        48
  48.120        38
  48.135        44
  48.150        43
  48.165        51
  48.180        44
  48.195        43
  48.210        53
  48.225        44
  48.240        32
  48.255        45
  48.270        54
  48.285        44
  48.300        43
  48.315        41
  48.330        48
  48.345        42
  48.360        39
  48.375        53
  48.390        48
  48.405        52
  48.420        49
  48.435        52
  48.450        41
  48.465        49
  48.480        46
  48.495        46
  48.510        37
  48.525        31
  48.540        37
  48.555        34
  48.570        43
  48.585        51
  48.600        50
  48.615        42
  48.630        47
  48.645        42
  48.660        42
  48.675        44
  48.690        49
  48.705        50
  48.720        62
  48.735        43
  48.750        50
  48.765        51
  48.780        44
  48.795        55
  48.810        58
  48.825        68
  48.840        51
  48.855        64
  48.870        68
  48.885        68
  48.900        72
  48.915        71
  48.930        66
  48.945        59
  48.960        88
  48.975        83
  48.990        72
  49.005        71
  49.020        93
  49.035        81
  49.050        81
  49.065        80
  49.080        78
  49.095        77
  49.110        67
  49.125        84
  49.140        75
  49.155        62
  49.170        54
  49.185        44
  49.200        45
  49.215        55
  49.230        61
  49.245        51
  49.260        44
  49.275        51
  49.290        59
  49.305        58
  49.320        61
  49.335        61
  49.350        51
  49.365        61
  49.380        70
  49.395        67
  49.410        71
  49.425        81
  49.440        81
  49.455        77
  49.470        69
  49.485        68
  49.500        80
  49.515        81
  49.530        73
  49.545        81
  49.560        73
  49.575        72
  49.590        69
  49.605        79
  49.620        63
  49.635        63
  49.650        58
  49.665        68
  49.680        68
  49.695        59
  49.710        60
  49.725        58
  49.740        68
  49.755        74
  49.770        73
  49.785        66
  49.800        57
  49.815        59
  49.830        56
  49.845        55
  49.860        45
  49.875        53
  49.890        54
  49.905        65
  49.920        69
  49.935        53
  49.950        55
  49.965        59
  49.980        59
  49.995        59
  50.010        57
  50.025        49
  50.040        54
  50.055        60
  50.070        70
  50.085        70
  50.100        69
  50.115        53
  50.130        62
  50.145        72
  50.160        81
  50.175        59
  50.190        62
  50.205        56
  50.220        61
  50.235        73
  50.250        78
  50.265        81
  50.280        93
  50.295       111
  50.310        98
  50.325       100
  50.340       124
  50.355       137
  50.370       141
  50.385       153
  50.400       170
  50.415       186
  50.430       183
  50.445       195
  50.460       192
  50.475       195
  50.490       174
  50.505       174
  50.520       164
  50.535       145
  50.550       145
  50.565       130
  50.580       114
  50.595       118
  50.610       110
  50.625       110
  50.640       126
  50.655       113
  50.670        93
  50.685        78
  50.700        97
  50.715        94
  50.730        86
  50.745        80
  50.760        79
  50.775        77
  50.790        79
  50.805        70
  50.820        67
  50.835        66
  50.850        62
  50.865        68
  50.880        59
  50.895        63
  50.910        56
  50.925        60
  50.940        52
  50.955        48
  50.970        57
  50.985        50
  51.000        54
  51.015        52
  51.030        48
  51.045        48
  51.060        39
  51.075        38
  51.090        53
  51.105        56
  51.120        49
  51.135        42
  51.150        53
  51.165        42
  51.180        43
  51.195        39
  51.210        49
  51.225        43
  51.240        43
  51.255        48
  51.270        50
  51.285        53
  51.300        45
  51.315        47
  51.330        41
  51.345        57
  51.360        47
  51.375        54
  51.390        43
  51.405        44
  51.420        48
  51.435        45
  51.450        54
  51.465        60
  51.480        61
  51.495        58
  51.510        55
  51.525        54
  51.540        55
  51.555        62
  51.570        58
  51.585        73
  51.600        56
  51.615        67
  51.630        69
  51.645        71
  51.660        64
  51.675        65
  51.690        71
  51.705        81
  51.720        74
  51.735        83
  51.750       101
  51.765        81
  51.780        77
  51.795        66
  51.810        64
  51.825        53
  51.840        67
  51.855        54
  51.870        45
  51.885        52
  51.900        55
  51.915        50
  51.930        51
  51.945        49
  51.960        59
  51.975        60
  51.990        54
  52.005        41
  52.020        44
  52.035        50
  52.050        54
  52.065        50
  52.080        41
  52.095        46
  52.110        41
  52.125        43
  52.140        45
  52.155        52
  52.170        40
  52.185        46
  52.200        37
  52.215        43
  52.230        47
  52.245        38
  52.260        47
  52.275        46
  52.290        44
  52.305        39
  52.320        40
  52.335        47
  52.350        33
  52.365        39
  52.380        42
  52.395        39
  52.410        43
  52.425        46
  52.440        41
  52.455        47
  52.470        45
  52.485        33
  52.500        34
  52.515        42
  52.530        36
  52.545        35
  52.560        34
  52.575        50
  52.590        43
  52.605        46
  52.620        44
  52.635        50
  52.650        62
  52.665        53
  52.680        52
  52.695        45
  52.710        51
  52.725        53
  52.740        62
  52.755        50
  52.770        55
  52.785        50
  52.800        52
  52.815        64
  52.830        66
  52.845        84
  52.860        65
  52.875        66
  52.890        72
  52.905        86
  52.920        78
  52.935        94
  52.950        68
  52.965        76
  52.980        75
  52.995        79
  53.010        77
  53.025        87
  53.040        78
  53.055        85
  53.070        78
  53.085        69
  53.100        77
  53.115        80
  53.130        65
  53.145        67
  53.160        68
  53.175        79
  53.190        72
  53.205        70
  53.220        59
  53.235        77
  53.250        84
  53.265        89
  53.280       101
  53.295       109
  53.310       103
  53.325       123
  53.340       110
  53.355       107
  53.370        88
  53.385       107
  53.400        92
  53.415        96
  53.430        79
  53.445        84
  53.460        81
  53.475        72
  53.490        61
  53.505        67
  53.520        68
  53.535        65
  53.550        56
  53.565        58
  53.580        51
  53.595        49
  53.610        58
  53.625        54
  53.640        59
  53.655        58
  53.670        65
  53.685        58
  53.700        72
  53.715        83
  53.730        81
  53.745        79
  53.760        75
  53.775        82
  53.790        81
  53.805        90
  53.820        76
  53.835        73
  53.850        68
  53.865        62
  53.880        66
  53.895        70
  53.910        71
  53.925        61
  53.940        53
  53.955        46
  53.970        41
  53.985        51
  54.000        48
  54.015        42
  54.030        40
  54.045        45
  54.060        33
  54.075        35
  54.090        47
  54.105        50
  54.120        55
  54.135        50
  54.150        47
  54.165        47
  54.180        56
  54.195        59
  54.210        53
  54.225        44
  54.240        44
  54.255        57
  54.270        55
  54.285        54
  54.300        49
  54.315        54
  54.330        58
  54.345        56
  54.360        64
  54.375        66
  54.390        58
  54.405        64
  54.420        66
  54.435        81
  54.450        70
  54.465        81
  54.480        88
  54.495        93
  54.510        86
  54.525        99
  54.540        80
  54.555        88
  54.570        85
  54.585        87
  54.600        89
  54.615        85
  54.630        81
  54.645        91
  54.660        97
  54.675        72
  54.690        79
  54.705        77
  54.720        58
  54.735        72
  54.750        66
  54.765        84
  54.780        78
  54.795        70
  54.810        87
  54.825        83
  54.840        71
  54.855        68
  54.870        60
  54.885        70
  54.900        70
  54.915        72
  54.930        83
  54.945        76
  54.960        75
  54.975        71
  54.990        70
  55.005        65
  55.020        51
  55.035        63
  55.050        63
  55.065        56
  55.080        50
  55.095        52
  55.110        51
  55.125        55
  55.140        53
  55.155        47
  55.170        55
  55.185        44
  55.200        49
  55.215        43
  55.230        37
  55.245        43
  55.260        46
  55.275        41
  55.290        43
  55.305        45
  55.320        39
  55.335        48
  55.350        43
  55.365        46
  55.380        46
  55.395        54
  55.410        48
  55.425        43
  55.440        39
  55.455        38
  55.470        43
  55.485        43
  55.500        55
  55.515        41
  55.530        38
  55.545        40
  55.560        46
  55.575        53
  55.590        55
  55.605        51
  55.620        34
  55.635        43
  55.650        46
  55.665        49
  55.680        42
  55.695        49
  55.710        51
  55.725        49
  55.740        50
  55.755        45
  55.770        48
  55.785        54
  55.800        56
  55.815        46
  55.830        45
  55.845        54
  55.860        53
  55.875        47
  55.890        50
  55.905        45
  55.920        44
  55.935        47
  55.950        52
  55.965        56
  55.980        48
  55.995        46
  56.010        43
  56.025        43
  56.040        54
  56.055        58
  56.070        45
  56.085        45
  56.100        51
  56.115        37
  56.130        38
  56.145        36
  56.160        45
  56.175        50
  56.190        45
  56.205        50
  56.220        42
  56.235        55
  56.250        49
  56.265        46
  56.280        45
  56.295        46
  56.310        51
  56.325        46
  56.340        46
  56.355        46
  56.370        45
  56.385        41
  56.400        45
  56.415        42
  56.430        49
  56.445        42
  56.460        38
  56.475        40
  56.490        35
  56.505        43
  56.520        37
  56.535        41
  56.550        49
  56.565        39
  56.580        37
  56.595        34
  56.610        41
  56.625        40
  56.640        42
  56.655        43
  56.670        45
  56.685        36
  56.700        40
  56.715        35
  56.730        40
  56.745        52
  56.760        46
  56.775        45
  56.790        29
  56.805        34
  56.820        37
  56.835        41
  56.850        47
  56.865        43
  56.880        40
  56.895        43
  56.910        34
  56.925        37
  56.940        33
  56.955        35
  56.970        35
  56.985        42
  57.000        33
  57.015        35
  57.030        28
  57.045        39
  57.060        44
  57.075        36
  57.090        27
  57.105        38
  57.120        37
  57.135        40
  57.150        36
  57.165        35
  57.180        35
  57.195        37
  57.210        38
  57.225        30
  57.240        34
  57.255        42
  57.270        46
  57.285        47
  57.300        42
  57.315        46
  57.330        56
  57.345        48
  57.360        46
  57.375        40
  57.390        48
  57.405        50
  57.420        57
  57.435        57
  57.450        71
  57.465        71
  57.480        57
  57.495        74
  57.510        76
  57.525        73
  57.540        77
  57.555        92
  57.570       108
  57.585       124
  57.600       125
  57.615       129
  57.630       135
  57.645       136
  57.660       134
  57.675       122
  57.690       104
  57.705       104
  57.720        94
  57.735        83
  57.750        78
  57.765        66
  57.780        64
  57.795        50
  57.810        45
  57.825        52
  57.840        47
  57.855        39
  57.870        33
  57.885        37
  57.900        39
  57.915        37
  57.930        40
  57.945        33
  57.960        35
  57.975        29
  57.990        31
  58.005        36
  58.020        35
  58.035        29
  58.050        40
  58.065        31
  58.080        30
  58.095        41
  58.110        44
  58.125        39
  58.140        38
  58.155        35
  58.170        36
  58.185        35
  58.200        33
  58.215        33
  58.230        33
  58.245        30
  58.260        31
  58.275        37
  58.290        41
  58.305        34
  58.320        35
  58.335        45
  58.350        43
  58.365        35
  58.380        41
  58.395        43
  58.410        40
  58.425        38
  58.440        36
  58.455        55
  58.470        49
  58.485        47
  58.500        54
  58.515        49
  58.530        43
  58.545        41
  58.560        57
  58.575        54
  58.590        56
  58.605        47
  58.620        49
  58.635        55
  58.650        57
  58.665        66
  58.680        62
  58.695        56
  58.710        52
  58.725        59
  58.740        49
  58.755        39
  58.770        40
  58.785        37
  58.800        33
  58.815        47
  58.830        41
  58.845        46
  58.860        47
  58.875        41
  58.890        48
  58.905        48
  58.920        45
  58.935        40
  58.950        42
  58.965        38
  58.980        44
  58.995        44
  59.010        39
  59.025        37
  59.040        38
  59.055        35
  59.070        45
  59.085        50
  59.100        40
  59.115        41
  59.130        39
  59.145        35
  59.160        47
  59.175        36
  59.190        33
  59.205        41
  59.220        38
  59.235        47
  59.250        40
  59.265        50
  59.280        43
  59.295        33
  59.310        33
  59.325        42
  59.340        40
  59.355        53
  59.370        52
  59.385        51
  59.400        44
  59.415        37
  59.430        41
  59.445        47
  59.460        30
  59.475        40
  59.490        40
  59.505        42
  59.520        37
  59.535        39
  59.550        42
  59.565        48
  59.580        42
  59.595        51
  59.610        41
  59.625        35
  59.640        37
  59.655        44
  59.670        49
  59.685        37
  59.700        39
  59.715        45
  59.730        33
  59.745        38
  59.760        38
  59.775        52
  59.790        40
  59.805        34
  59.820        33
  59.835        28
  59.850        40
  59.865        39
  59.880        26
  59.895        44
  59.910        41
  59.925        40
  59.940        32
  59.955        43
  59.970        39
  59.985        40
  60.000        39
  60.015        37
  60.030        42
  60.045        40
  60.060        44
  60.075        42
  60.090        37
  60.105        40
  60.120        39
  60.135        38
  60.150        37
  60.165        41
  60.180        39
  60.195        44
  60.210        39
  60.225        38
  60.240        47
  60.255        50
  60.270        44
  60.285        52
  60.300        51
  60.315        49
  60.330        43
  60.345        42
  60.360        37
  60.375        49
  60.390        56
  60.405        50
  60.420        62
  60.435        66
  60.450        56
  60.465        59
  60.480        65
  60.495        66
  60.510        80
  60.525        66
  60.540        65
  60.555        64
  60.570        82
  60.585        75
  60.600        69
  60.615        55
  60.630        55
  60.645        57
  60.660        56
  60.675        58
  60.690        46
  60.705        54
  60.720        50
  60.735        39
  60.750        48
  60.765        33
  60.780        40
  60.795        46
  60.810        34
  60.825        36
  60.840        39
  60.855        36
  60.870        38

data_powder_diffraction_data_set_C10170_005                                                                         
_diffrn_radiation_type          'Cu K\a~1~'
_diffrn_radiation_wavelength    1.54060
_diffrn_radiation_monochromator 'Germanium <111>'
_diffrn_source_voltage          40
_diffrn_source_current          30
_diffrn_measurement_device      '2-axis diffractometer'
_diffrn_measurement_device_type 'Stoe STADI-P'
_diffrn_detector_details        'Dectris Mythen 1K'
_diffrn_ambient_temperature     130
_pd_phase_id                    'p-C6H4Me2:C6F5Cl'
_pd_instr_location              'UCL Chemistry Room 313'
_pd_meas_scan_method            'step'
_pd_meas_2theta_range_min         0.0000
_pd_meas_2theta_range_max        60.8700
_pd_meas_2theta_range_inc         0.0150
_pd_proc_number_of_points       4059

loop_
_pd_meas_2theta_scan
_pd_meas_counts_total
   0.000         3
   0.015         4
   0.030         3
   0.045         2
   0.060         2
   0.075         2
   0.090         1
   0.105         2
   0.120         2
   0.135         1
   0.150         1
   0.165         2
   0.180         0
   0.195         1
   0.210         0
   0.225         1
   0.240         2
   0.255         2
   0.270         2
   0.285         1
   0.300         3
   0.315         2
   0.330         4
   0.345         3
   0.360         2
   0.375         0
   0.390         0
   0.405         2
   0.420         2
   0.435         1
   0.450         0
   0.465         0
   0.480         0
   0.495         0
   0.510         0
   0.525         0
   0.540         1
   0.555         0
   0.570         0
   0.585         1
   0.600         3
   0.615         3
   0.630         3
   0.645         2
   0.660         1
   0.675         1
   0.690         1
   0.705         3
   0.720         1
   0.735         0
   0.750         0
   0.765         2
   0.780         0
   0.795         2
   0.810         2
   0.825         1
   0.840         4
   0.855         4
   0.870         5
   0.885         8
   0.900         8
   0.915        12
   0.930        13
   0.945        14
   0.960        25
   0.975        34
   0.990        33
   1.005        46
   1.020        50
   1.035        49
   1.050        52
   1.065        67
   1.080        71
   1.095        89
   1.110        89
   1.125        89
   1.140        81
   1.155        88
   1.170        93
   1.185        90
   1.200        92
   1.215        84
   1.230        85
   1.245        79
   1.260        77
   1.275        67
   1.290        63
   1.305        82
   1.320        75
   1.335        63
   1.350        73
   1.365        65
   1.380        58
   1.395        50
   1.410        58
   1.425        56
   1.440        66
   1.455        67
   1.470        67
   1.485        67
   1.500        60
   1.515        58
   1.530        55
   1.545        51
   1.560        49
   1.575        64
   1.590        59
   1.605        62
   1.620        55
   1.635        48
   1.650        39
   1.665        40
   1.680        52
   1.695        53
   1.710        54
   1.725        47
   1.740        56
   1.755        43
   1.770        30
   1.785        42
   1.800        55
   1.815        44
   1.830        41
   1.845        47
   1.860        51
   1.875        38
   1.890        48
   1.905        43
   1.920        35
   1.935        40
   1.950        33
   1.965        46
   1.980        53
   1.995        43
   2.010        55
   2.025        34
   2.040        41
   2.055        39
   2.070        45
   2.085        39
   2.100        39
   2.115        40
   2.130        37
   2.145        42
   2.160        42
   2.175        39
   2.190        43
   2.205        34
   2.220        46
   2.235        41
   2.250        45
   2.265        38
   2.280        39
   2.295        42
   2.310        37
   2.325        31
   2.340        46
   2.355        48
   2.370        41
   2.385        41
   2.400        39
   2.415        33
   2.430        27
   2.445        25
   2.460        39
   2.475        48
   2.490        42
   2.505        37
   2.520        38
   2.535        34
   2.550        36
   2.565        40
   2.580        40
   2.595        34
   2.610        33
   2.625        37
   2.640        36
   2.655        35
   2.670        44
   2.685        37
   2.700        40
   2.715        40
   2.730        40
   2.745        42
   2.760        37
   2.775        32
   2.790        43
   2.805        39
   2.820        28
   2.835        28
   2.850        33
   2.865        42
   2.880        36
   2.895        42
   2.910        43
   2.925        41
   2.940        39
   2.955        36
   2.970        43
   2.985        44
   3.000        38
   3.015        35
   3.030        33
   3.045        36
   3.060        49
   3.075        41
   3.090        35
   3.105        33
   3.120        45
   3.135        41
   3.150        43
   3.165        42
   3.180        33
   3.195        44
   3.210        32
   3.225        34
   3.240        40
   3.255        45
   3.270        38
   3.285        43
   3.300        43
   3.315        50
   3.330        47
   3.345        40
   3.360        38
   3.375        34
   3.390        39
   3.405        41
   3.420        35
   3.435        38
   3.450        37
   3.465        44
   3.480        43
   3.495        47
   3.510        52
   3.525        45
   3.540        40
   3.555        39
   3.570        49
   3.585        47
   3.600        40
   3.615        48
   3.630        45
   3.645        43
   3.660        45
   3.675        50
   3.690        53
   3.705        50
   3.720        45
   3.735        47
   3.750        43
   3.765        53
   3.780        52
   3.795        42
   3.810        46
   3.825        58
   3.840        62
   3.855        50
   3.870        51
   3.885        58
   3.900        45
   3.915        56
   3.930        47
   3.945        51
   3.960        38
   3.975        45
   3.990        46
   4.005        49
   4.020        55
   4.035        46
   4.050        50
   4.065        59
   4.080        56
   4.095        42
   4.110        50
   4.125        60
   4.140        55
   4.155        47
   4.170        48
   4.185        52
   4.200        56
   4.215        44
   4.230        49
   4.245        53
   4.260        43
   4.275        53
   4.290        43
   4.305        54
   4.320        45
   4.335        55
   4.350        61
   4.365        57
   4.380        44
   4.395        45
   4.410        50
   4.425        50
   4.440        49
   4.455        54
   4.470        53
   4.485        47
   4.500        58
   4.515        48
   4.530        46
   4.545        48
   4.560        50
   4.575        54
   4.590        49
   4.605        49
   4.620        59
   4.635        48
   4.650        51
   4.665        43
   4.680        53
   4.695        57
   4.710        63
   4.725        61
   4.740        57
   4.755        58
   4.770        59
   4.785        54
   4.800        44
   4.815        55
   4.830        57
   4.845        47
   4.860        65
   4.875        65
   4.890        75
   4.905        59
   4.920        61
   4.935        59
   4.950        65
   4.965        61
   4.980        66
   4.995        53
   5.010        65
   5.025        56
   5.040        62
   5.055        62
   5.070        55
   5.085        54
   5.100        56
   5.115        59
   5.130        62
   5.145        55
   5.160        60
   5.175        55
   5.190        62
   5.205        59
   5.220        57
   5.235        60
   5.250        45
   5.265        55
   5.280        60
   5.295        56
   5.310        53
   5.325        56
   5.340        69
   5.355        66
   5.370        68
   5.385        73
   5.400        46
   5.415        64
   5.430        67
   5.445        68
   5.460        68
   5.475        56
   5.490        53
   5.505        58
   5.520        65
   5.535        62
   5.550        73
   5.565        63
   5.580        56
   5.595        55
   5.610        58
   5.625        65
   5.640        63
   5.655        66
   5.670        64
   5.685        52
   5.700        58
   5.715        64
   5.730        57
   5.745        60
   5.760        68
   5.775        60
   5.790        56
   5.805        57
   5.820        54
   5.835        61
   5.850        66
   5.865        50
   5.880        46
   5.895        58
   5.910        78
   5.925        74
   5.940        62
   5.955        55
   5.970        59
   5.985        58
   6.000        61
   6.015        64
   6.030        62
   6.045        67
   6.060        60
   6.075        48
   6.090        66
   6.105        53
   6.120        60
   6.135        59
   6.150        59
   6.165        63
   6.180        45
   6.195        65
   6.210        68
   6.225        78
   6.240        76
   6.255        56
   6.270        68
   6.285        64
   6.300        60
   6.315        68
   6.330        60
   6.345        73
   6.360        75
   6.375        71
   6.390        63
   6.405        68
   6.420        70
   6.435        68
   6.450        57
   6.465        61
   6.480        58
   6.495        63
   6.510        54
   6.525        65
   6.540        55
   6.555        62
   6.570        67
   6.585        62
   6.600        70
   6.615        63
   6.630        71
   6.645        64
   6.660        65
   6.675        66
   6.690        70
   6.705        78
   6.720        65
   6.735        67
   6.750        64
   6.765        63
   6.780        72
   6.795        63
   6.810        67
   6.825        67
   6.840        68
   6.855        73
   6.870        70
   6.885        61
   6.900        76
   6.915        69
   6.930        61
   6.945        76
   6.960        76
   6.975        79
   6.990        76
   7.005        69
   7.020        70
   7.035        63
   7.050        69
   7.065        63
   7.080        68
   7.095        67
   7.110        62
   7.125        77
   7.140        77
   7.155        71
   7.170        65
   7.185        58
   7.200        64
   7.215        65
   7.230        61
   7.245        69
   7.260        61
   7.275        58
   7.290        65
   7.305        76
   7.320        84
   7.335        65
   7.350        65
   7.365        64
   7.380        65
   7.395        64
   7.410        55
   7.425        61
   7.440        63
   7.455        68
   7.470        75
   7.485        68
   7.500        65
   7.515        59
   7.530        63
   7.545        65
   7.560        61
   7.575        72
   7.590        55
   7.605        70
   7.620        63
   7.635        54
   7.650        72
   7.665        72
   7.680        60
   7.695        68
   7.710        68
   7.725        64
   7.740        68
   7.755        70
   7.770        48
   7.785        69
   7.800        66
   7.815        59
   7.830        69
   7.845        70
   7.860        66
   7.875        61
   7.890        71
   7.905        77
   7.920        68
   7.935        69
   7.950        81
   7.965        69
   7.980        60
   7.995        66
   8.010        82
   8.025        68
   8.040        78
   8.055        63
   8.070        66
   8.085        78
   8.100        71
   8.115        70
   8.130        53
   8.145        55
   8.160        57
   8.175        57
   8.190        74
   8.205        66
   8.220        61
   8.235        65
   8.250        64
   8.265        78
   8.280        64
   8.295        61
   8.310        65
   8.325        73
   8.340        72
   8.355        64
   8.370        73
   8.385        67
   8.400        63
   8.415        60
   8.430        62
   8.445        71
   8.460        69
   8.475        68
   8.490        65
   8.505        66
   8.520        68
   8.535        77
   8.550        65
   8.565        67
   8.580        74
   8.595        68
   8.610        72
   8.625        66
   8.640        67
   8.655        67
   8.670        73
   8.685        73
   8.700        63
   8.715        66
   8.730        63
   8.745        67
   8.760        69
   8.775        73
   8.790        63
   8.805        65
   8.820        55
   8.835        67
   8.850        58
   8.865        69
   8.880        62
   8.895        64
   8.910        89
   8.925        72
   8.940        65
   8.955        67
   8.970        63
   8.985        66
   9.000        74
   9.015        68
   9.030        71
   9.045        72
   9.060        79
   9.075        82
   9.090        66
   9.105        71
   9.120        63
   9.135        64
   9.150        74
   9.165        77
   9.180        68
   9.195        80
   9.210        71
   9.225        63
   9.240        84
   9.255        73
   9.270        82
   9.285        68
   9.300        69
   9.315        82
   9.330        64
   9.345        82
   9.360        68
   9.375        82
   9.390        67
   9.405        64
   9.420        63
   9.435        61
   9.450        61
   9.465        79
   9.480        84
   9.495        76
   9.510        77
   9.525        64
   9.540        67
   9.555        69
   9.570        69
   9.585        64
   9.600        62
   9.615        70
   9.630        72
   9.645        65
   9.660        61
   9.675        79
   9.690        80
   9.705        70
   9.720        69
   9.735        68
   9.750        74
   9.765        80
   9.780        73
   9.795        71
   9.810        63
   9.825        70
   9.840        73
   9.855        66
   9.870        68
   9.885        55
   9.900        67
   9.915        73
   9.930        72
   9.945        70
   9.960        67
   9.975        71
   9.990        76
  10.005        70
  10.020        60
  10.035        89
  10.050        88
  10.065        72
  10.080        77
  10.095        74
  10.110        82
  10.125        69
  10.140        75
  10.155        74
  10.170        74
  10.185        70
  10.200        71
  10.215        66
  10.230        73
  10.245        76
  10.260        75
  10.275        77
  10.290        70
  10.305        78
  10.320        70
  10.335        76
  10.350        72
  10.365        69
  10.380        82
  10.395        74
  10.410        75
  10.425        80
  10.440        81
  10.455        90
  10.470        84
  10.485        98
  10.500        71
  10.515        71
  10.530        75
  10.545        65
  10.560        63
  10.575        67
  10.590        81
  10.605        78
  10.620        77
  10.635        88
  10.650        90
  10.665        79
  10.680        85
  10.695        82
  10.710        66
  10.725        65
  10.740        75
  10.755        69
  10.770        71
  10.785        64
  10.800        71
  10.815        84
  10.830        83
  10.845        76
  10.860        74
  10.875        74
  10.890        66
  10.905        69
  10.920        83
  10.935        75
  10.950        86
  10.965        60
  10.980        63
  10.995        67
  11.010        73
  11.025        72
  11.040        76
  11.055        78
  11.070        62
  11.085        73
  11.100        80
  11.115        72
  11.130        81
  11.145        79
  11.160        76
  11.175        72
  11.190        71
  11.205        69
  11.220        73
  11.235        87
  11.250        73
  11.265        78
  11.280        69
  11.295        58
  11.310        62
  11.325        66
  11.340        65
  11.355        71
  11.370        76
  11.385        57
  11.400        76
  11.415        74
  11.430        71
  11.445        65
  11.460        71
  11.475        66
  11.490        77
  11.505        72
  11.520        71
  11.535        76
  11.550        69
  11.565        83
  11.580        67
  11.595        61
  11.610        78
  11.625        71
  11.640        68
  11.655        75
  11.670        88
  11.685        78
  11.700        68
  11.715        63
  11.730        63
  11.745        68
  11.760        64
  11.775        78
  11.790        79
  11.805        82
  11.820        70
  11.835        73
  11.850        61
  11.865        81
  11.880        80
  11.895        87
  11.910        84
  11.925        86
  11.940        83
  11.955        95
  11.970       104
  11.985       107
  12.000       105
  12.015       119
  12.030       128
  12.045       114
  12.060       151
  12.075       163
  12.090       208
  12.105       212
  12.120       246
  12.135       303
  12.150       349
  12.165       398
  12.180       489
  12.195       607
  12.210       761
  12.225      1020
  12.240      1202
  12.255      1344
  12.270      1311
  12.285      1187
  12.300       954
  12.315       681
  12.330       416
  12.345       243
  12.360       176
  12.375       135
  12.390       117
  12.405       116
  12.420       111
  12.435        97
  12.450        87
  12.465        77
  12.480        85
  12.495       108
  12.510        98
  12.525        91
  12.540        91
  12.555        86
  12.570        76
  12.585        85
  12.600       100
  12.615        94
  12.630       103
  12.645       106
  12.660       111
  12.675       117
  12.690       112
  12.705       121
  12.720       136
  12.735       151
  12.750       192
  12.765       205
  12.780       233
  12.795       326
  12.810       386
  12.825       467
  12.840       611
  12.855       750
  12.870       939
  12.885      1179
  12.900      1402
  12.915      1518
  12.930      1616
  12.945      1627
  12.960      1472
  12.975      1237
  12.990       920
  13.005       705
  13.020       490
  13.035       344
  13.050       239
  13.065       174
  13.080       138
  13.095       111
  13.110       100
  13.125        99
  13.140        81
  13.155        85
  13.170        82
  13.185        72
  13.200        81
  13.215        74
  13.230        80
  13.245        74
  13.260        83
  13.275        73
  13.290        90
  13.305        86
  13.320        82
  13.335        82
  13.350        79
  13.365        77
  13.380        66
  13.395        81
  13.410        81
  13.425        80
  13.440        72
  13.455        91
  13.470        78
  13.485        72
  13.500        72
  13.515        82
  13.530        88
  13.545        84
  13.560        81
  13.575        77
  13.590        84
  13.605        76
  13.620        82
  13.635        82
  13.650        73
  13.665        82
  13.680        88
  13.695        88
  13.710        93
  13.725        95
  13.740        88
  13.755        95
  13.770        95
  13.785        87
  13.800        87
  13.815        91
  13.830        98
  13.845        92
  13.860        92
  13.875        97
  13.890       104
  13.905       129
  13.920       125
  13.935       118
  13.950       131
  13.965       127
  13.980       136
  13.995       129
  14.010       121
  14.025       106
  14.040       132
  14.055       100
  14.070        90
  14.085        94
  14.100        97
  14.115        75
  14.130        74
  14.145        71
  14.160        71
  14.175        85
  14.190        89
  14.205        77
  14.220        84
  14.235        80
  14.250        85
  14.265        81
  14.280        84
  14.295        71
  14.310        74
  14.325        71
  14.340        73
  14.355        71
  14.370        77
  14.385        81
  14.400        74
  14.415        83
  14.430        73
  14.445        84
  14.460        86
  14.475        74
  14.490        73
  14.505        88
  14.520        79
  14.535        88
  14.550       104
  14.565       106
  14.580        98
  14.595       102
  14.610       104
  14.625       123
  14.640       143
  14.655       173
  14.670       247
  14.685       308
  14.700       354
  14.715       464
  14.730       627
  14.745       853
  14.760      1188
  14.775      1551
  14.790      2096
  14.805      2491
  14.820      2926
  14.835      3235
  14.850      3018
  14.865      2433
  14.880      1624
  14.895       923
  14.910       500
  14.925       273
  14.940       156
  14.955       129
  14.970       101
  14.985       103
  15.000        81
  15.015        92
  15.030       102
  15.045        73
  15.060        86
  15.075        75
  15.090        71
  15.105        71
  15.120        82
  15.135        76
  15.150        77
  15.165        88
  15.180        98
  15.195        82
  15.210        69
  15.225        73
  15.240        70
  15.255        80
  15.270        83
  15.285        81
  15.300        79
  15.315        73
  15.330        93
  15.345        81
  15.360        77
  15.375        61
  15.390        83
  15.405        86
  15.420        82
  15.435        81
  15.450        70
  15.465        81
  15.480        83
  15.495        78
  15.510        78
  15.525        78
  15.540        64
  15.555        85
  15.570        74
  15.585        66
  15.600        81
  15.615        76
  15.630        73
  15.645        82
  15.660        66
  15.675        71
  15.690        70
  15.705        79
  15.720        80
  15.735        65
  15.750        73
  15.765        71
  15.780        60
  15.795        75
  15.810        79
  15.825        75
  15.840        80
  15.855        77
  15.870        78
  15.885        95
  15.900        78
  15.915        90
  15.930        96
  15.945        84
  15.960        90
  15.975        81
  15.990        92
  16.005        96
  16.020        97
  16.035        83
  16.050        96
  16.065        94
  16.080        96
  16.095       101
  16.110       106
  16.125        95
  16.140        95
  16.155        98
  16.170        94
  16.185        95
  16.200        85
  16.215        80
  16.230        74
  16.245        73
  16.260        75
  16.275        73
  16.290        75
  16.305        78
  16.320        79
  16.335        79
  16.350        82
  16.365        77
  16.380        92
  16.395        86
  16.410        77
  16.425        86
  16.440        80
  16.455        82
  16.470        80
  16.485        76
  16.500       100
  16.515        94
  16.530        90
  16.545        87
  16.560        86
  16.575        86
  16.590        80
  16.605        67
  16.620        78
  16.635        70
  16.650        81
  16.665        84
  16.680        79
  16.695        81
  16.710        91
  16.725        81
  16.740        90
  16.755        77
  16.770        76
  16.785        81
  16.800        89
  16.815        66
  16.830        81
  16.845        80
  16.860        91
  16.875        99
  16.890       112
  16.905       122
  16.920       132
  16.935       151
  16.950       174
  16.965       225
  16.980       265
  16.995       302
  17.010       373
  17.025       429
  17.040       474
  17.055       573
  17.070       663
  17.085       713
  17.100       779
  17.115       781
  17.130       695
  17.145       535
  17.160       366
  17.175       258
  17.190       169
  17.205       126
  17.220       115
  17.235       111
  17.250        88
  17.265        81
  17.280        83
  17.295        90
  17.310        93
  17.325        99
  17.340        89
  17.355        81
  17.370        83
  17.385        84
  17.400        83
  17.415        74
  17.430        71
  17.445        81
  17.460        84
  17.475        66
  17.490        72
  17.505        68
  17.520        78
  17.535        84
  17.550        84
  17.565        78
  17.580        75
  17.595        70
  17.610        90
  17.625        95
  17.640        81
  17.655        73
  17.670        81
  17.685        71
  17.700        78
  17.715        82
  17.730        68
  17.745        69
  17.760        70
  17.775        81
  17.790        94
  17.805        94
  17.820        93
  17.835       101
  17.850       105
  17.865       147
  17.880       133
  17.895       156
  17.910       165
  17.925       190
  17.940       217
  17.955       281
  17.970       324
  17.985       350
  18.000       412
  18.015       457
  18.030       478
  18.045       453
  18.060       390
  18.075       326
  18.090       276
  18.105       230
  18.120       172
  18.135       139
  18.150       101
  18.165       107
  18.180       101
  18.195        78
  18.210        71
  18.225        80
  18.240        80
  18.255        91
  18.270        78
  18.285        94
  18.300        88
  18.315        85
  18.330        76
  18.345        84
  18.360        83
  18.375        78
  18.390        76
  18.405        80
  18.420        80
  18.435        78
  18.450        81
  18.465        81
  18.480        76
  18.495        82
  18.510        72
  18.525        88
  18.540        70
  18.555        84
  18.570        59
  18.585        67
  18.600        85
  18.615        83
  18.630        90
  18.645        91
  18.660        85
  18.675        90
  18.690        95
  18.705        95
  18.720        85
  18.735        82
  18.750        90
  18.765        87
  18.780       102
  18.795       100
  18.810       106
  18.825       104
  18.840        92
  18.855        89
  18.870        86
  18.885        80
  18.900        85
  18.915        76
  18.930        78
  18.945        92
  18.960        84
  18.975        80
  18.990        81
  19.005        80
  19.020        83
  19.035        87
  19.050        84
  19.065        85
  19.080        83
  19.095        87
  19.110        83
  19.125        69
  19.140        84
  19.155        74
  19.170        81
  19.185        74
  19.200        80
  19.215        73
  19.230        83
  19.245        98
  19.260        99
  19.275        76
  19.290        75
  19.305        98
  19.320        89
  19.335        92
  19.350        99
  19.365        86
  19.380        81
  19.395        90
  19.410        97
  19.425        92
  19.440        84
  19.455        92
  19.470        85
  19.485        83
  19.500        90
  19.515        84
  19.530        85
  19.545        93
  19.560        88
  19.575        61
  19.590        73
  19.605        80
  19.620        83
  19.635        87
  19.650        81
  19.665        87
  19.680        78
  19.695        74
  19.710        88
  19.725        73
  19.740        73
  19.755        82
  19.770        79
  19.785        86
  19.800        89
  19.815        84
  19.830        89
  19.845        84
  19.860        99
  19.875       104
  19.890       111
  19.905       122
  19.920       146
  19.935       160
  19.950       183
  19.965       234
  19.980       288
  19.995       381
  20.010       501
  20.025       557
  20.040       639
  20.055       668
  20.070       659
  20.085       560
  20.100       442
  20.115       328
  20.130       246
  20.145       190
  20.160       149
  20.175       112
  20.190       109
  20.205        97
  20.220        86
  20.235       102
  20.250        90
  20.265       102
  20.280        92
  20.295        89
  20.310        95
  20.325        89
  20.340        77
  20.355        81
  20.370        73
  20.385        80
  20.400       100
  20.415        80
  20.430        86
  20.445        95
  20.460        89
  20.475        85
  20.490        86
  20.505        97
  20.520        83
  20.535        94
  20.550        91
  20.565        79
  20.580        83
  20.595        96
  20.610        86
  20.625        87
  20.640        80
  20.655        85
  20.670        95
  20.685        97
  20.700       108
  20.715        98
  20.730        99
  20.745        92
  20.760       112
  20.775       124
  20.790       112
  20.805       117
  20.820       120
  20.835       116
  20.850       108
  20.865       100
  20.880        97
  20.895       102
  20.910       111
  20.925       106
  20.940       104
  20.955        99
  20.970       102
  20.985       111
  21.000        98
  21.015       112
  21.030       113
  21.045       119
  21.060       116
  21.075       124
  21.090       140
  21.105       138
  21.120       160
  21.135       159
  21.150       158
  21.165       179
  21.180       201
  21.195       229
  21.210       280
  21.225       321
  21.240       358
  21.255       410
  21.270       418
  21.285       419
  21.300       394
  21.315       395
  21.330       372
  21.345       286
  21.360       226
  21.375       192
  21.390       159
  21.405       137
  21.420       109
  21.435        89
  21.450        87
  21.465        85
  21.480        87
  21.495        83
  21.510        73
  21.525        93
  21.540       100
  21.555        92
  21.570        77
  21.585        88
  21.600        94
  21.615        98
  21.630        88
  21.645       100
  21.660        89
  21.675        88
  21.690        70
  21.705        84
  21.720        84
  21.735        95
  21.750        93
  21.765        82
  21.780        97
  21.795        86
  21.810        83
  21.825        91
  21.840        90
  21.855        79
  21.870        85
  21.885        81
  21.900        90
  21.915        93
  21.930        86
  21.945        77
  21.960        82
  21.975        84
  21.990        90
  22.005        85
  22.020        81
  22.035        91
  22.050        93
  22.065        83
  22.080        81
  22.095        83
  22.110        87
  22.125        86
  22.140        80
  22.155        80
  22.170        89
  22.185        87
  22.200       103
  22.215        95
  22.230        94
  22.245        96
  22.260        86
  22.275        85
  22.290        84
  22.305        92
  22.320        91
  22.335        87
  22.350        83
  22.365        85
  22.380        90
  22.395        89
  22.410        91
  22.425        91
  22.440        84
  22.455        89
  22.470        82
  22.485        89
  22.500        86
  22.515        85
  22.530        78
  22.545        82
  22.560        86
  22.575        89
  22.590        92
  22.605        73
  22.620        92
  22.635        91
  22.650        90
  22.665        99
  22.680        88
  22.695        83
  22.710        98
  22.725       105
  22.740        84
  22.755        86
  22.770        93
  22.785        87
  22.800        91
  22.815        89
  22.830        75
  22.845       104
  22.860       102
  22.875        75
  22.890        86
  22.905        85
  22.920        82
  22.935        96
  22.950        98
  22.965       105
  22.980       105
  22.995        94
  23.010        82
  23.025        96
  23.040        97
  23.055        93
  23.070       102
  23.085        90
  23.100        88
  23.115        78
  23.130        79
  23.145        76
  23.160        74
  23.175        79
  23.190        73
  23.205        65
  23.220        80
  23.235        87
  23.250        85
  23.265        92
  23.280        84
  23.295        78
  23.310        89
  23.325        95
  23.340        70
  23.355        73
  23.370        85
  23.385        78
  23.400        90
  23.415        80
  23.430        82
  23.445        85
  23.460        95
  23.475        84
  23.490        66
  23.505        88
  23.520        88
  23.535        85
  23.550        74
  23.565        85
  23.580        97
  23.595        88
  23.610        89
  23.625        96
  23.640        75
  23.655        78
  23.670        91
  23.685       102
  23.700        82
  23.715        75
  23.730        75
  23.745        83
  23.760        86
  23.775        91
  23.790        82
  23.805        99
  23.820        72
  23.835        78
  23.850        94
  23.865        94
  23.880        94
  23.895       113
  23.910       141
  23.925       175
  23.940       204
  23.955       257
  23.970       309
  23.985       352
  24.000       491
  24.015       584
  24.030       688
  24.045       745
  24.060       926
  24.075       960
  24.090      1060
  24.105      1108
  24.120      1166
  24.135      1180
  24.150      1107
  24.165      1001
  24.180       868
  24.195       730
  24.210       575
  24.225       448
  24.240       363
  24.255       278
  24.270       254
  24.285       202
  24.300       178
  24.315       165
  24.330       126
  24.345       136
  24.360       130
  24.375       129
  24.390       108
  24.405       102
  24.420       115
  24.435       112
  24.450       107
  24.465       100
  24.480        95
  24.495        99
  24.510       122
  24.525       113
  24.540       109
  24.555       121
  24.570       114
  24.585        99
  24.600       119
  24.615       112
  24.630       120
  24.645       109
  24.660       120
  24.675       112
  24.690       119
  24.705       125
  24.720       125
  24.735       122
  24.750       113
  24.765       112
  24.780       101
  24.795        98
  24.810        87
  24.825        90
  24.840        89
  24.855        83
  24.870        85
  24.885        91
  24.900        85
  24.915        88
  24.930        79
  24.945        88
  24.960        85
  24.975        79
  24.990        75
  25.005       101
  25.020        83
  25.035        98
  25.050        98
  25.065       104
  25.080        94
  25.095       101
  25.110        79
  25.125        79
  25.140        87
  25.155       102
  25.170        96
  25.185       108
  25.200       110
  25.215       101
  25.230        92
  25.245        94
  25.260       105
  25.275       107
  25.290       103
  25.305       101
  25.320       105
  25.335       113
  25.350       116
  25.365       104
  25.380       112
  25.395       106
  25.410       107
  25.425       125
  25.440       128
  25.455       108
  25.470        92
  25.485       123
  25.500       117
  25.515       115
  25.530       123
  25.545       120
  25.560       122
  25.575       131
  25.590       141
  25.605       151
  25.620       170
  25.635       201
  25.650       209
  25.665       184
  25.680       170
  25.695       180
  25.710       156
  25.725       155
  25.740       145
  25.755       141
  25.770       128
  25.785       126
  25.800       126
  25.815       142
  25.830       169
  25.845       214
  25.860       223
  25.875       252
  25.890       308
  25.905       403
  25.920       425
  25.935       501
  25.950       551
  25.965       591
  25.980       602
  25.995       639
  26.010       643
  26.025       693
  26.040       713
  26.055       682
  26.070       720
  26.085       687
  26.100       644
  26.115       561
  26.130       491
  26.145       436
  26.160       355
  26.175       315
  26.190       244
  26.205       208
  26.220       158
  26.235       157
  26.250       134
  26.265       106
  26.280        98
  26.295       104
  26.310        83
  26.325       100
  26.340        98
  26.355        88
  26.370        88
  26.385        80
  26.400        78
  26.415        85
  26.430        81
  26.445        86
  26.460        81
  26.475        88
  26.490        90
  26.505        75
  26.520        74
  26.535        87
  26.550        90
  26.565        80
  26.580        81
  26.595        73
  26.610        70
  26.625        79
  26.640        77
  26.655        77
  26.670        75
  26.685        85
  26.700        74
  26.715        70
  26.730        71
  26.745        70
  26.760        82
  26.775        89
  26.790        78
  26.805        67
  26.820        97
  26.835        79
  26.850        80
  26.865        80
  26.880        85
  26.895        88
  26.910        93
  26.925        87
  26.940        86
  26.955        89
  26.970        94
  26.985        96
  27.000       102
  27.015       106
  27.030       113
  27.045       112
  27.060       106
  27.075        89
  27.090        83
  27.105        71
  27.120        91
  27.135        85
  27.150        75
  27.165        74
  27.180        72
  27.195        77
  27.210        85
  27.225        86
  27.240        88
  27.255        97
  27.270        92
  27.285       102
  27.300       103
  27.315       105
  27.330       104
  27.345       105
  27.360       116
  27.375       135
  27.390       134
  27.405       153
  27.420       181
  27.435       198
  27.450       248
  27.465       237
  27.480       265
  27.495       271
  27.510       275
  27.525       250
  27.540       273
  27.555       289
  27.570       293
  27.585       314
  27.600       315
  27.615       316
  27.630       336
  27.645       398
  27.660       464
  27.675       616
  27.690       929
  27.705      1226
  27.720      1665
  27.735      2051
  27.750      2473
  27.765      2716
  27.780      2891
  27.795      2999
  27.810      2959
  27.825      3075
  27.840      3169
  27.855      3243
  27.870      3258
  27.885      3023
  27.900      2463
  27.915      1933
  27.930      1334
  27.945       895
  27.960       569
  27.975       415
  27.990       292
  28.005       232
  28.020       189
  28.035       181
  28.050       137
  28.065       120
  28.080       143
  28.095       142
  28.110       129
  28.125       133
  28.140       144
  28.155       151
  28.170       168
  28.185       167
  28.200       160
  28.215       155
  28.230       148
  28.245       137
  28.260       139
  28.275       115
  28.290       102
  28.305       108
  28.320       107
  28.335       104
  28.350        94
  28.365        83
  28.380        85
  28.395        75
  28.410        77
  28.425        90
  28.440        79
  28.455        81
  28.470        94
  28.485        85
  28.500        72
  28.515        77
  28.530        77
  28.545        76
  28.560        83
  28.575        80
  28.590        72
  28.605        78
  28.620        82
  28.635        81
  28.650        81
  28.665        74
  28.680        80
  28.695        75
  28.710        70
  28.725        70
  28.740        79
  28.755        62
  28.770        66
  28.785        77
  28.800        66
  28.815        81
  28.830        77
  28.845        78
  28.860        61
  28.875        84
  28.890        86
  28.905        77
  28.920        71
  28.935        68
  28.950        69
  28.965        93
  28.980        80
  28.995        62
  29.010        74
  29.025        76
  29.040        81
  29.055        81
  29.070        87
  29.085        87
  29.100        80
  29.115        90
  29.130        84
  29.145        82
  29.160        90
  29.175       108
  29.190        99
  29.205       109
  29.220       106
  29.235       116
  29.250       122
  29.265       111
  29.280       115
  29.295       123
  29.310       122
  29.325       102
  29.340        96
  29.355       105
  29.370        99
  29.385       104
  29.400        98
  29.415        87
  29.430        80
  29.445        86
  29.460        89
  29.475        82
  29.490        81
  29.505        84
  29.520        89
  29.535        73
  29.550        77
  29.565        87
  29.580        90
  29.595        82
  29.610       100
  29.625       103
  29.640       101
  29.655       110
  29.670       133
  29.685       133
  29.700       160
  29.715       193
  29.730       218
  29.745       235
  29.760       296
  29.775       361
  29.790       403
  29.805       486
  29.820       598
  29.835       615
  29.850       735
  29.865       855
  29.880       921
  29.895      1047
  29.910      1107
  29.925      1070
  29.940       964
  29.955       805
  29.970       616
  29.985       475
  30.000       344
  30.015       261
  30.030       190
  30.045       148
  30.060       132
  30.075       108
  30.090       105
  30.105        98
  30.120        78
  30.135        92
  30.150        86
  30.165        72
  30.180        77
  30.195        70
  30.210        88
  30.225        85
  30.240        80
  30.255        69
  30.270        63
  30.285        83
  30.300        76
  30.315        72
  30.330        70
  30.345        72
  30.360        82
  30.375        69
  30.390        72
  30.405        67
  30.420        81
  30.435        88
  30.450        90
  30.465        72
  30.480        85
  30.495        89
  30.510        84
  30.525        89
  30.540        99
  30.555       100
  30.570       112
  30.585       118
  30.600       115
  30.615       124
  30.630       116
  30.645       108
  30.660       112
  30.675        94
  30.690        91
  30.705        92
  30.720        76
  30.735        69
  30.750        80
  30.765        72
  30.780        73
  30.795        67
  30.810        67
  30.825        57
  30.840        56
  30.855        61
  30.870        73
  30.885        69
  30.900        58
  30.915        61
  30.930        63
  30.945        56
  30.960        69
  30.975        75
  30.990        79
  31.005        72
  31.020        74
  31.035        62
  31.050        68
  31.065        64
  31.080        58
  31.095        76
  31.110        61
  31.125        52
  31.140        59
  31.155        70
  31.170        75
  31.185        77
  31.200        69
  31.215        56
  31.230        70
  31.245        71
  31.260        83
  31.275        75
  31.290        89
  31.305       104
  31.320       106
  31.335       120
  31.350       134
  31.365       160
  31.380       172
  31.395       192
  31.410       215
  31.425       243
  31.440       232
  31.455       238
  31.470       273
  31.485       250
  31.500       230
  31.515       210
  31.530       208
  31.545       215
  31.560       214
  31.575       192
  31.590       173
  31.605       157
  31.620       155
  31.635       151
  31.650       136
  31.665       120
  31.680       116
  31.695       112
  31.710       111
  31.725        88
  31.740        75
  31.755        87
  31.770        78
  31.785        84
  31.800        68
  31.815        70
  31.830        74
  31.845        73
  31.860        69
  31.875        84
  31.890        74
  31.905        91
  31.920        81
  31.935        77
  31.950        71
  31.965        75
  31.980        88
  31.995        88
  32.010        87
  32.025        91
  32.040        87
  32.055       124
  32.070       148
  32.085       170
  32.100       194
  32.115       213
  32.130       241
  32.145       242
  32.160       247
  32.175       275
  32.190       281
  32.205       288
  32.220       312
  32.235       294
  32.250       260
  32.265       267
  32.280       256
  32.295       223
  32.310       205
  32.325       169
  32.340       157
  32.355       159
  32.370       136
  32.385       126
  32.400       111
  32.415       122
  32.430       117
  32.445       108
  32.460       123
  32.475       113
  32.490       117
  32.505       124
  32.520       125
  32.535       151
  32.550       157
  32.565       147
  32.580       194
  32.595       238
  32.610       259
  32.625       318
  32.640       374
  32.655       385
  32.670       386
  32.685       359
  32.700       319
  32.715       267
  32.730       233
  32.745       169
  32.760       148
  32.775       126
  32.790       110
  32.805        85
  32.820        96
  32.835        71
  32.850        71
  32.865        88
  32.880        67
  32.895        65
  32.910        69
  32.925        69
  32.940        69
  32.955        74
  32.970        74
  32.985        65
  33.000        63
  33.015        69
  33.030        83
  33.045        66
  33.060        66
  33.075        71
  33.090        74
  33.105        72
  33.120        76
  33.135        82
  33.150        84
  33.165        80
  33.180        81
  33.195        89
  33.210        90
  33.225        89
  33.240       107
  33.255        86
  33.270        94
  33.285       105
  33.300       108
  33.315       100
  33.330        82
  33.345        74
  33.360        73
  33.375        76
  33.390        67
  33.405        58
  33.420        63
  33.435        65
  33.450        69
  33.465        66
  33.480        71
  33.495        58
  33.510        58
  33.525        47
  33.540        55
  33.555        49
  33.570        66
  33.585        58
  33.600        58
  33.615        58
  33.630        60
  33.645        66
  33.660        58
  33.675        64
  33.690        58
  33.705        63
  33.720        55
  33.735        63
  33.750        63
  33.765        60
  33.780        70
  33.795        57
  33.810        70
  33.825        58
  33.840        51
  33.855        55
  33.870        58
  33.885        62
  33.900        59
  33.915        66
  33.930        56
  33.945        49
  33.960        68
  33.975        50
  33.990        48
  34.005        41
  34.020        57
  34.035        65
  34.050        64
  34.065        75
  34.080        71
  34.095        79
  34.110        61
  34.125        68
  34.140        57
  34.155        69
  34.170        71
  34.185        76
  34.200        66
  34.215        69
  34.230        54
  34.245        62
  34.260        51
  34.275        64
  34.290        64
  34.305        67
  34.320        59
  34.335        72
  34.350        67
  34.365        79
  34.380        81
  34.395        78
  34.410        98
  34.425       104
  34.440       103
  34.455       109
  34.470       119
  34.485       133
  34.500       140
  34.515       144
  34.530       139
  34.545       155
  34.560       170
  34.575       184
  34.590       171
  34.605       175
  34.620       166
  34.635       153
  34.650       142
  34.665       134
  34.680       130
  34.695       116
  34.710       106
  34.725       103
  34.740        84
  34.755        83
  34.770        77
  34.785        96
  34.800        75
  34.815        79
  34.830        70
  34.845        66
  34.860        74
  34.875        70
  34.890        72
  34.905        65
  34.920        66
  34.935        65
  34.950        70
  34.965        67
  34.980        73
  34.995        69
  35.010        90
  35.025        92
  35.040       103
  35.055       111
  35.070       104
  35.085       109
  35.100       133
  35.115       156
  35.130       173
  35.145       174
  35.160       192
  35.175       176
  35.190       167
  35.205       155
  35.220       134
  35.235       125
  35.250        95
  35.265        85
  35.280        89
  35.295        82
  35.310        69
  35.325        57
  35.340        70
  35.355        72
  35.370        80
  35.385        73
  35.400        69
  35.415        68
  35.430        55
  35.445        65
  35.460        67
  35.475        55
  35.490        52
  35.505        67
  35.520        52
  35.535        54
  35.550        46
  35.565        54
  35.580        63
  35.595        52
  35.610        53
  35.625        50
  35.640        55
  35.655        60
  35.670        51
  35.685        61
  35.700        58
  35.715        52
  35.730        54
  35.745        61
  35.760        62
  35.775        52
  35.790        59
  35.805        43
  35.820        41
  35.835        53
  35.850        53
  35.865        55
  35.880        50
  35.895        53
  35.910        42
  35.925        42
  35.940        51
  35.955        48
  35.970        61
  35.985        59
  36.000        63
  36.015        57
  36.030        43
  36.045        56
  36.060        63
  36.075        50
  36.090        43
  36.105        51
  36.120        49
  36.135        62
  36.150        61
  36.165        53
  36.180        61
  36.195        58
  36.210        63
  36.225        64
  36.240        69
  36.255        79
  36.270        74
  36.285        82
  36.300        76
  36.315        85
  36.330        93
  36.345       116
  36.360       125
  36.375       164
  36.390       159
  36.405       203
  36.420       180
  36.435       203
  36.450       198
  36.465       196
  36.480       189
  36.495       191
  36.510       186
  36.525       162
  36.540       153
  36.555       114
  36.570       125
  36.585       112
  36.600        93
  36.615        86
  36.630        86
  36.645        80
  36.660        72
  36.675        63
  36.690        62
  36.705        68
  36.720        64
  36.735        66
  36.750        67
  36.765        60
  36.780        59
  36.795        59
  36.810        51
  36.825        57
  36.840        56
  36.855        63
  36.870        63
  36.885        65
  36.900        53
  36.915        61
  36.930        65
  36.945        68
  36.960        74
  36.975        74
  36.990        77
  37.005        79
  37.020        83
  37.035        95
  37.050       103
  37.065       121
  37.080       124
  37.095       140
  37.110       168
  37.125       167
  37.140       178
  37.155       182
  37.170       194
  37.185       188
  37.200       166
  37.215       150
  37.230       133
  37.245       123
  37.260       127
  37.275       115
  37.290       112
  37.305       107
  37.320       108
  37.335       112
  37.350       111
  37.365       110
  37.380       126
  37.395       123
  37.410       120
  37.425       130
  37.440       129
  37.455       110
  37.470       111
  37.485       109
  37.500        91
  37.515        76
  37.530        65
  37.545        75
  37.560        75
  37.575        74
  37.590        89
  37.605        83
  37.620        79
  37.635        73
  37.650        77
  37.665        90
  37.680        80
  37.695        97
  37.710        88
  37.725        80
  37.740        73
  37.755        81
  37.770        69
  37.785        75
  37.800        79
  37.815        64
  37.830        73
  37.845        65
  37.860        64
  37.875        74
  37.890        68
  37.905        73
  37.920        58
  37.935        74
  37.950        74
  37.965        72
  37.980        74
  37.995        76
  38.010        85
  38.025        84
  38.040        92
  38.055        94
  38.070        85
  38.085        72
  38.100        72
  38.115        76
  38.130        57
  38.145        66
  38.160        63
  38.175        53
  38.190        55
  38.205        52
  38.220        48
  38.235        49
  38.250        51
  38.265        59
  38.280        51
  38.295        48
  38.310        40
  38.325        61
  38.340        56
  38.355        56
  38.370        55
  38.385        55
  38.400        55
  38.415        46
  38.430        50
  38.445        44
  38.460        40
  38.475        44
  38.490        48
  38.505        57
  38.520        50
  38.535        74
  38.550        67
  38.565        54
  38.580        72
  38.595        71
  38.610        71
  38.625        67
  38.640        73
  38.655        99
  38.670       100
  38.685        94
  38.700       112
  38.715       109
  38.730        97
  38.745       102
  38.760       122
  38.775       130
  38.790       134
  38.805       158
  38.820       146
  38.835       160
  38.850       169
  38.865       157
  38.880       144
  38.895       150
  38.910       157
  38.925       125
  38.940       116
  38.955       121
  38.970        96
  38.985        84
  39.000        75
  39.015        87
  39.030        67
  39.045        65
  39.060        67
  39.075        73
  39.090        75
  39.105        69
  39.120        66
  39.135        57
  39.150        57
  39.165        64
  39.180        73
  39.195        56
  39.210        71
  39.225        76
  39.240        80
  39.255        73
  39.270        65
  39.285        62
  39.300        61
  39.315        63
  39.330        68
  39.345        64
  39.360        68
  39.375        73
  39.390        74
  39.405        57
  39.420        64
  39.435        70
  39.450        65
  39.465        66
  39.480        71
  39.495        71
  39.510        72
  39.525        73
  39.540        74
  39.555        64
  39.570        66
  39.585        69
  39.600        79
  39.615        70
  39.630        68
  39.645        69
  39.660        66
  39.675        62
  39.690        54
  39.705        51
  39.720        57
  39.735        57
  39.750        58
  39.765        63
  39.780        68
  39.795        77
  39.810        80
  39.825        78
  39.840        77
  39.855        83
  39.870        83
  39.885        98
  39.900       113
  39.915       125
  39.930       143
  39.945       120
  39.960       138
  39.975       146
  39.990       144
  40.005       124
  40.020       121
  40.035       135
  40.050       104
  40.065        99
  40.080        94
  40.095        90
  40.110        84
  40.125        79
  40.140        87
  40.155        74
  40.170        60
  40.185        57
  40.200        68
  40.215        58
  40.230        61
  40.245        62
  40.260        61
  40.275        65
  40.290        73
  40.305        69
  40.320        52
  40.335        49
  40.350        63
  40.365        57
  40.380        53
  40.395        55
  40.410        66
  40.425        74
  40.440        83
  40.455        69
  40.470        63
  40.485        70
  40.500        67
  40.515        86
  40.530        80
  40.545        97
  40.560        92
  40.575       107
  40.590       127
  40.605       152
  40.620       151
  40.635       157
  40.650       138
  40.665       145
  40.680       162
  40.695       166
  40.710       166
  40.725       157
  40.740       157
  40.755       132
  40.770       127
  40.785       128
  40.800       115
  40.815       117
  40.830       108
  40.845       101
  40.860        97
  40.875       100
  40.890       107
  40.905        99
  40.920        94
  40.935       115
  40.950       117
  40.965       124
  40.980       103
  40.995       112
  41.010       117
  41.025       117
  41.040       132
  41.055       111
  41.070       107
  41.085       107
  41.100       104
  41.115       102
  41.130        89
  41.145        85
  41.160        67
  41.175        79
  41.190        67
  41.205        61
  41.220        53
  41.235        58
  41.250        52
  41.265        54
  41.280        46
  41.295        56
  41.310        55
  41.325        52
  41.340        61
  41.355        57
  41.370        45
  41.385        40
  41.400        47
  41.415        58
  41.430        50
  41.445        46
  41.460        52
  41.475        52
  41.490        47
  41.505        53
  41.520        60
  41.535        43
  41.550        45
  41.565        50
  41.580        49
  41.595        52
  41.610        46
  41.625        49
  41.640        59
  41.655        59
  41.670        65
  41.685        60
  41.700        49
  41.715        38
  41.730        46
  41.745        58
  41.760        60
  41.775        51
  41.790        51
  41.805        49
  41.820        51
  41.835        53
  41.850        52
  41.865        63
  41.880        49
  41.895        48
  41.910        53
  41.925        66
  41.940        60
  41.955        50
  41.970        55
  41.985        56
  42.000        39
  42.015        40
  42.030        55
  42.045        53
  42.060        50
  42.075        68
  42.090        55
  42.105        48
  42.120        55
  42.135        67
  42.150        55
  42.165        63
  42.180        64
  42.195        76
  42.210        59
  42.225        65
  42.240        68
  42.255        80
  42.270        84
  42.285        68
  42.300        74
  42.315        84
  42.330        77
  42.345        69
  42.360        67
  42.375        71
  42.390        82
  42.405        62
  42.420        71
  42.435        66
  42.450        66
  42.465        58
  42.480        53
  42.495        63
  42.510        56
  42.525        53
  42.540        50
  42.555        62
  42.570        65
  42.585        57
  42.600        59
  42.615        59
  42.630        61
  42.645        58
  42.660        66
  42.675        67
  42.690        70
  42.705        71
  42.720        80
  42.735        84
  42.750        92
  42.765        92
  42.780       107
  42.795        93
  42.810       114
  42.825       132
  42.840       110
  42.855       132
  42.870       130
  42.885       128
  42.900       112
  42.915       104
  42.930       101
  42.945        90
  42.960        93
  42.975        87
  42.990        92
  43.005        79
  43.020        78
  43.035        77
  43.050        73
  43.065        68
  43.080        73
  43.095        65
  43.110        81
  43.125        66
  43.140        71
  43.155        63
  43.170        48
  43.185        57
  43.200        81
  43.215        88
  43.230        99
  43.245       124
  43.260       124
  43.275       123
  43.290       129
  43.305       130
  43.320       153
  43.335       166
  43.350       186
  43.365       169
  43.380       173
  43.395       190
  43.410       194
  43.425       187
  43.440       174
  43.455       185
  43.470       210
  43.485       188
  43.500       170
  43.515       174
  43.530       174
  43.545       173
  43.560       144
  43.575       136
  43.590       128
  43.605       110
  43.620       108
  43.635        96
  43.650        75
  43.665        78
  43.680        86
  43.695        69
  43.710        63
  43.725        64
  43.740        51
  43.755        54
  43.770        52
  43.785        49
  43.800        47
  43.815        58
  43.830        45
  43.845        50
  43.860        53
  43.875        60
  43.890        52
  43.905        45
  43.920        43
  43.935        50
  43.950        48
  43.965        40
  43.980        36
  43.995        50
  44.010        57
  44.025        55
  44.040        54
  44.055        55
  44.070        53
  44.085        52
  44.100        47
  44.115        46
  44.130        42
  44.145        49
  44.160        38
  44.175        51
  44.190        41
  44.205        57
  44.220        49
  44.235        48
  44.250        46
  44.265        44
  44.280        46
  44.295        58
  44.310        39
  44.325        46
  44.340        53
  44.355        56
  44.370        56
  44.385        57
  44.400        59
  44.415        62
  44.430        71
  44.445        79
  44.460        71
  44.475        77
  44.490        85
  44.505        78
  44.520        72
  44.535        88
  44.550        77
  44.565        80
  44.580        82
  44.595        72
  44.610        64
  44.625        57
  44.640        57
  44.655        54
  44.670        57
  44.685        54
  44.700        55
  44.715        58
  44.730        69
  44.745        61
  44.760        60
  44.775        52
  44.790        61
  44.805        60
  44.820        59
  44.835        67
  44.850        57
  44.865        58
  44.880        60
  44.895        70
  44.910        72
  44.925        68
  44.940        56
  44.955        60
  44.970        66
  44.985        62
  45.000        68
  45.015        66
  45.030        81
  45.045        79
  45.060        75
  45.075       102
  45.090        86
  45.105       105
  45.120       105
  45.135       121
  45.150       125
  45.165       149
  45.180       140
  45.195       155
  45.210       145
  45.225       150
  45.240       135
  45.255       130
  45.270       143
  45.285       145
  45.300       114
  45.315        93
  45.330       107
  45.345       104
  45.360       102
  45.375       101
  45.390       102
  45.405       125
  45.420       114
  45.435       123
  45.450       153
  45.465       179
  45.480       190
  45.495       243
  45.510       213
  45.525       247
  45.540       258
  45.555       259
  45.570       246
  45.585       239
  45.600       221
  45.615       206
  45.630       191
  45.645       163
  45.660       158
  45.675       166
  45.690       151
  45.705       153
  45.720       158
  45.735       148
  45.750       134
  45.765       117
  45.780       103
  45.795       106
  45.810        94
  45.825        88
  45.840        76
  45.855        65
  45.870        59
  45.885        58
  45.900        76
  45.915        67
  45.930        54
  45.945        56
  45.960        51
  45.975        44
  45.990        55
  46.005        55
  46.020        38
  46.035        46
  46.050        48
  46.065        45
  46.080        46
  46.095        41
  46.110        52
  46.125        46
  46.140        49
  46.155        45
  46.170        49
  46.185        54
  46.200        56
  46.215        52
  46.230        54
  46.245        48
  46.260        47
  46.275        44
  46.290        42
  46.305        43
  46.320        38
  46.335        43
  46.350        53
  46.365        48
  46.380        55
  46.395        48
  46.410        55
  46.425        46
  46.440        47
  46.455        48
  46.470        44
  46.485        42
  46.500        33
  46.515        45
  46.530        47
  46.545        47
  46.560        49
  46.575        58
  46.590        60
  46.605        53
  46.620        65
  46.635        55
  46.650        51
  46.665        61
  46.680        54
  46.695        58
  46.710        52
  46.725        60
  46.740        62
  46.755        51
  46.770        54
  46.785        63
  46.800        65
  46.815        49
  46.830        55
  46.845        58
  46.860        53
  46.875        47
  46.890        47
  46.905        52
  46.920        52
  46.935        48
  46.950        60
  46.965        55
  46.980        63
  46.995        70
  47.010        72
  47.025        58
  47.040        57
  47.055        65
  47.070        48
  47.085        63
  47.100        64
  47.115        70
  47.130        76
  47.145        76
  47.160        63
  47.175        55
  47.190        54
  47.205        59
  47.220        48
  47.235        53
  47.250        56
  47.265        57
  47.280        48
  47.295        35
  47.310        48
  47.325        48
  47.340        46
  47.355        49
  47.370        48
  47.385        38
  47.400        42
  47.415        38
  47.430        40
  47.445        42
  47.460        47
  47.475        36
  47.490        40
  47.505        42
  47.520        43
  47.535        43
  47.550        35
  47.565        43
  47.580        50
  47.595        46
  47.610        39
  47.625        42
  47.640        47
  47.655        51
  47.670        49
  47.685        48
  47.700        51
  47.715        58
  47.730        48
  47.745        60
  47.760        66
  47.775        59
  47.790        58
  47.805        63
  47.820        67
  47.835        59
  47.850        60
  47.865        57
  47.880        61
  47.895        55
  47.910        58
  47.925        54
  47.940        50
  47.955        55
  47.970        58
  47.985        51
  48.000        50
  48.015        45
  48.030        41
  48.045        35
  48.060        48
  48.075        36
  48.090        40
  48.105        41
  48.120        40
  48.135        42
  48.150        44
  48.165        44
  48.180        40
  48.195        45
  48.210        46
  48.225        36
  48.240        44
  48.255        52
  48.270        37
  48.285        39
  48.300        39
  48.315        39
  48.330        48
  48.345        44
  48.360        60
  48.375        59
  48.390        49
  48.405        56
  48.420        46
  48.435        39
  48.450        43
  48.465        41
  48.480        47
  48.495        52
  48.510        52
  48.525        41
  48.540        32
  48.555        45
  48.570        46
  48.585        43
  48.600        46
  48.615        48
  48.630        40
  48.645        46
  48.660        34
  48.675        39
  48.690        44
  48.705        42
  48.720        37
  48.735        50
  48.750        58
  48.765        54
  48.780        47
  48.795        52
  48.810        57
  48.825        64
  48.840        55
  48.855        61
  48.870        63
  48.885        59
  48.900        81
  48.915        82
  48.930        91
  48.945        88
  48.960        82
  48.975        75
  48.990        80
  49.005        88
  49.020        81
  49.035        72
  49.050        67
  49.065        70
  49.080        57
  49.095        71
  49.110        62
  49.125        62
  49.140        63
  49.155        67
  49.170        72
  49.185        53
  49.200        53
  49.215        63
  49.230        60
  49.245        52
  49.260        71
  49.275        70
  49.290        59
  49.305        66
  49.320        73
  49.335        76
  49.350        63
  49.365        79
  49.380        77
  49.395        78
  49.410        82
  49.425        94
  49.440        77
  49.455        83
  49.470        78
  49.485        76
  49.500        67
  49.515        74
  49.530        80
  49.545        72
  49.560        72
  49.575        67
  49.590        83
  49.605        68
  49.620        65
  49.635        67
  49.650        68
  49.665        61
  49.680        66
  49.695        82
  49.710        61
  49.725        65
  49.740        66
  49.755        62
  49.770        51
  49.785        57
  49.800        53
  49.815        60
  49.830        56
  49.845        64
  49.860        67
  49.875        63
  49.890        49
  49.905        57
  49.920        43
  49.935        50
  49.950        54
  49.965        58
  49.980        58
  49.995        63
  50.010        51
  50.025        55
  50.040        56
  50.055        58
  50.070        66
  50.085        59
  50.100        58
  50.115        61
  50.130        60
  50.145        75
  50.160        76
  50.175        75
  50.190        76
  50.205        72
  50.220        81
  50.235        95
  50.250        80
  50.265       102
  50.280       110
  50.295       114
  50.310       146
  50.325       145
  50.340       169
  50.355       179
  50.370       175
  50.385       189
  50.400       180
  50.415       172
  50.430       170
  50.445       175
  50.460       157
  50.475       162
  50.490       146
  50.505       125
  50.520       119
  50.535       113
  50.550       107
  50.565       108
  50.580       111
  50.595       103
  50.610        98
  50.625        91
  50.640        93
  50.655       100
  50.670       102
  50.685        92
  50.700        90
  50.715        91
  50.730        74
  50.745        85
  50.760        73
  50.775        74
  50.790        58
  50.805        65
  50.820        59
  50.835        59
  50.850        58
  50.865        58
  50.880        45
  50.895        52
  50.910        54
  50.925        58
  50.940        57
  50.955        62
  50.970        40
  50.985        43
  51.000        42
  51.015        43
  51.030        51
  51.045        48
  51.060        41
  51.075        47
  51.090        52
  51.105        53
  51.120        44
  51.135        42
  51.150        40
  51.165        42
  51.180        50
  51.195        40
  51.210        52
  51.225        45
  51.240        36
  51.255        42
  51.270        51
  51.285        43
  51.300        37
  51.315        48
  51.330        44
  51.345        40
  51.360        41
  51.375        38
  51.390        35
  51.405        41
  51.420        52
  51.435        50
  51.450        52
  51.465        50
  51.480        47
  51.495        50
  51.510        62
  51.525        52
  51.540        46
  51.555        57
  51.570        58
  51.585        61
  51.600        68
  51.615        63
  51.630        73
  51.645        68
  51.660        70
  51.675        70
  51.690        65
  51.705        74
  51.720        81
  51.735        80
  51.750        81
  51.765        71
  51.780        70
  51.795        79
  51.810        59
  51.825        78
  51.840        67
  51.855        54
  51.870        55
  51.885        53
  51.900        52
  51.915        57
  51.930        45
  51.945        46
  51.960        54
  51.975        47
  51.990        42
  52.005        47
  52.020        45
  52.035        55
  52.050        49
  52.065        44
  52.080        47
  52.095        48
  52.110        45
  52.125        41
  52.140        46
  52.155        55
  52.170        45
  52.185        52
  52.200        48
  52.215        53
  52.230        44
  52.245        46
  52.260        40
  52.275        42
  52.290        39
  52.305        54
  52.320        41
  52.335        49
  52.350        53
  52.365        44
  52.380        34
  52.395        43
  52.410        44
  52.425        44
  52.440        41
  52.455        38
  52.470        43
  52.485        39
  52.500        38
  52.515        37
  52.530        39
  52.545        39
  52.560        43
  52.575        42
  52.590        36
  52.605        34
  52.620        51
  52.635        58
  52.650        63
  52.665        62
  52.680        51
  52.695        52
  52.710        56
  52.725        56
  52.740        59
  52.755        60
  52.770        69
  52.785        62
  52.800        62
  52.815        63
  52.830        86
  52.845        88
  52.860        80
  52.875        77
  52.890        82
  52.905        87
  52.920        84
  52.935        83
  52.950        81
  52.965        78
  52.980        75
  52.995        68
  53.010        66
  53.025        72
  53.040        63
  53.055        65
  53.070        62
  53.085        60
  53.100        69
  53.115        68
  53.130        72
  53.145        66
  53.160        88
  53.175        73
  53.190        81
  53.205        95
  53.220       110
  53.235       102
  53.250       112
  53.265       116
  53.280       109
  53.295       100
  53.310       101
  53.325        92
  53.340        99
  53.355        81
  53.370        82
  53.385        89
  53.400        81
  53.415        70
  53.430        56
  53.445        55
  53.460        50
  53.475        49
  53.490        61
  53.505        61
  53.520        54
  53.535        56
  53.550        60
  53.565        58
  53.580        59
  53.595        62
  53.610        52
  53.625        65
  53.640        74
  53.655        76
  53.670        72
  53.685        74
  53.700        87
  53.715        85
  53.730        72
  53.745        73
  53.760        75
  53.775        82
  53.790        79
  53.805        54
  53.820        69
  53.835        72
  53.850        57
  53.865        71
  53.880        56
  53.895        58
  53.910        52
  53.925        62
  53.940        52
  53.955        55
  53.970        49
  53.985        48
  54.000        49
  54.015        42
  54.030        42
  54.045        39
  54.060        45
  54.075        46
  54.090        50
  54.105        51
  54.120        46
  54.135        48
  54.150        36
  54.165        47
  54.180        42
  54.195        46
  54.210        50
  54.225        54
  54.240        55
  54.255        50
  54.270        58
  54.285        53
  54.300        56
  54.315        55
  54.330        63
  54.345        60
  54.360        66
  54.375        80
  54.390        71
  54.405        63
  54.420        77
  54.435        79
  54.450        87
  54.465        83
  54.480        80
  54.495        81
  54.510        90
  54.525        84
  54.540        83
  54.555        95
  54.570        78
  54.585        75
  54.600        86
  54.615        88
  54.630        82
  54.645        73
  54.660        71
  54.675        74
  54.690        69
  54.705        76
  54.720        69
  54.735        65
  54.750        65
  54.765        69
  54.780        61
  54.795        50
  54.810        55
  54.825        72
  54.840        86
  54.855        74
  54.870        76
  54.885        78
  54.900        67
  54.915        56
  54.930        61
  54.945        64
  54.960        84
  54.975        68
  54.990        66
  55.005        68
  55.020        57
  55.035        61
  55.050        65
  55.065        53
  55.080        47
  55.095        44
  55.110        43
  55.125        57
  55.140        58
  55.155        48
  55.170        47
  55.185        54
  55.200        45
  55.215        46
  55.230        46
  55.245        49
  55.260        44
  55.275        44
  55.290        50
  55.305        57
  55.320        49
  55.335        45
  55.350        51
  55.365        49
  55.380        52
  55.395        55
  55.410        54
  55.425        49
  55.440        43
  55.455        49
  55.470        45
  55.485        38
  55.500        44
  55.515        52
  55.530        50
  55.545        51
  55.560        41
  55.575        46
  55.590        46
  55.605        59
  55.620        54
  55.635        44
  55.650        48
  55.665        54
  55.680        62
  55.695        58
  55.710        54
  55.725        57
  55.740        56
  55.755        48
  55.770        50
  55.785        49
  55.800        46
  55.815        51
  55.830        49
  55.845        53
  55.860        49
  55.875        54
  55.890        44
  55.905        54
  55.920        47
  55.935        54
  55.950        46
  55.965        40
  55.980        35
  55.995        50
  56.010        52
  56.025        50
  56.040        55
  56.055        46
  56.070        59
  56.085        60
  56.100        55
  56.115        48
  56.130        57
  56.145        45
  56.160        49
  56.175        59
  56.190        45
  56.205        46
  56.220        43
  56.235        47
  56.250        50
  56.265        45
  56.280        44
  56.295        53
  56.310        46
  56.325        48
  56.340        55
  56.355        50
  56.370        40
  56.385        46
  56.400        52
  56.415        41
  56.430        37
  56.445        31
  56.460        41
  56.475        44
  56.490        38
  56.505        38
  56.520        43
  56.535        37
  56.550        43
  56.565        44
  56.580        50
  56.595        50
  56.610        35
  56.625        31
  56.640        41
  56.655        44
  56.670        40
  56.685        38
  56.700        39
  56.715        35
  56.730        38
  56.745        36
  56.760        36
  56.775        48
  56.790        41
  56.805        45
  56.820        39
  56.835        36
  56.850        44
  56.865        38
  56.880        32
  56.895        35
  56.910        37
  56.925        42
  56.940        45
  56.955        32
  56.970        32
  56.985        34
  57.000        42
  57.015        37
  57.030        36
  57.045        35
  57.060        36
  57.075        37
  57.090        34
  57.105        33
  57.120        28
  57.135        27
  57.150        37
  57.165        38
  57.180        35
  57.195        35
  57.210        43
  57.225        40
  57.240        46
  57.255        41
  57.270        44
  57.285        49
  57.300        41
  57.315        52
  57.330        50
  57.345        62
  57.360        69
  57.375        66
  57.390        52
  57.405        69
  57.420        82
  57.435        88
  57.450        77
  57.465        87
  57.480        96
  57.495       102
  57.510       112
  57.525       125
  57.540       119
  57.555       128
  57.570       133
  57.585       109
  57.600       113
  57.615       114
  57.630        96
  57.645        77
  57.660        63
  57.675        67
  57.690        53
  57.705        54
  57.720        62
  57.735        45
  57.750        40
  57.765        47
  57.780        53
  57.795        51
  57.810        50
  57.825        47
  57.840        33
  57.855        33
  57.870        30
  57.885        37
  57.900        43
  57.915        44
  57.930        42
  57.945        35
  57.960        33
  57.975        37
  57.990        44
  58.005        27
  58.020        36
  58.035        42
  58.050        40
  58.065        31
  58.080        32
  58.095        39
  58.110        37
  58.125        43
  58.140        27
  58.155        33
  58.170        48
  58.185        39
  58.200        40
  58.215        41
  58.230        31
  58.245        33
  58.260        38
  58.275        38
  58.290        26
  58.305        37
  58.320        45
  58.335        53
  58.350        44
  58.365        30
  58.380        38
  58.395        46
  58.410        32
  58.425        44
  58.440        47
  58.455        50
  58.470        49
  58.485        49
  58.500        47
  58.515        46
  58.530        55
  58.545        64
  58.560        60
  58.575        69
  58.590        55
  58.605        56
  58.620        52
  58.635        64
  58.650        55
  58.665        57
  58.680        59
  58.695        50
  58.710        42
  58.725        40
  58.740        27
  58.755        33
  58.770        45
  58.785        41
  58.800        36
  58.815        40
  58.830        36
  58.845        42
  58.860        44
  58.875        33
  58.890        39
  58.905        35
  58.920        36
  58.935        39
  58.950        41
  58.965        35
  58.980        36
  58.995        44
  59.010        45
  59.025        30
  59.040        44
  59.055        50
  59.070        51
  59.085        41
  59.100        46
  59.115        43
  59.130        37
  59.145        34
  59.160        46
  59.175        41
  59.190        39
  59.205        48
  59.220        45
  59.235        40
  59.250        36
  59.265        35
  59.280        39
  59.295        45
  59.310        38
  59.325        32
  59.340        40
  59.355        41
  59.370        49
  59.385        40
  59.400        40
  59.415        34
  59.430        32
  59.445        36
  59.460        39
  59.475        46
  59.490        40
  59.505        43
  59.520        40
  59.535        46
  59.550        39
  59.565        38
  59.580        43
  59.595        36
  59.610        40
  59.625        39
  59.640        45
  59.655        52
  59.670        43
  59.685        35
  59.700        38
  59.715        53
  59.730        50
  59.745        42
  59.760        43
  59.775        40
  59.790        37
  59.805        36
  59.820        37
  59.835        34
  59.850        33
  59.865        45
  59.880        34
  59.895        49
  59.910        37
  59.925        31
  59.940        40
  59.955        35
  59.970        37
  59.985        37
  60.000        32
  60.015        44
  60.030        41
  60.045        42
  60.060        38
  60.075        44
  60.090        49
  60.105        40
  60.120        46
  60.135        50
  60.150        36
  60.165        36
  60.180        33
  60.195        41
  60.210        36
  60.225        40
  60.240        54
  60.255        50
  60.270        40
  60.285        44
  60.300        48
  60.315        38
  60.330        46
  60.345        50
  60.360        46
  60.375        45
  60.390        43
  60.405        52
  60.420        66
  60.435        53
  60.450        67
  60.465        65
  60.480        64
  60.495        69
  60.510        62
  60.525        66
  60.540        66
  60.555        65
  60.570        64
  60.585        46
  60.600        60
  60.615        40
  60.630        50
  60.645        44
  60.660        45
  60.675        29
  60.690        44
  60.705        45
  60.720        52
  60.735        40
  60.750        49
  60.765        43
  60.780        42
  60.795        50
  60.810        36
  60.825        32
  60.840        47
  60.855        36
  60.870        42

data_powder_diffraction_data_set_C10170_006                                                                          
_diffrn_radiation_type          'Cu K\a~1~'
_diffrn_radiation_wavelength    1.54060
_diffrn_radiation_monochromator 'Germanium <111>'
_diffrn_source_voltage          40
_diffrn_source_current          30
_diffrn_measurement_device      '2-axis diffractometer'
_diffrn_measurement_device_type 'Stoe STADI-P'
_diffrn_detector_details        'Dectris Mythen 1K'
_diffrn_ambient_temperature     140
_pd_phase_id                    'p-C6H4Me2:C6F5Cl'
_pd_instr_location              'UCL Chemistry Room 313'
_pd_meas_scan_method            'step'
_pd_meas_2theta_range_min         0.0000
_pd_meas_2theta_range_max        60.8700
_pd_meas_2theta_range_inc         0.0150
_pd_proc_number_of_points       4059

loop_
_pd_meas_2theta_scan
_pd_meas_counts_total
   0.000         1
   0.015         2
   0.030         2
   0.045         2
   0.060         2
   0.075         1
   0.090         0
   0.105         0
   0.120         0
   0.135         1
   0.150         1
   0.165         0
   0.180         0
   0.195         1
   0.210         1
   0.225         0
   0.240         0
   0.255         2
   0.270         2
   0.285         2
   0.300         1
   0.315         0
   0.330         0
   0.345         2
   0.360         1
   0.375         1
   0.390         0
   0.405         1
   0.420         2
   0.435         1
   0.450         0
   0.465         0
   0.480         0
   0.495         2
   0.510         2
   0.525         3
   0.540         2
   0.555         2
   0.570         3
   0.585         2
   0.600         2
   0.615         0
   0.630         1
   0.645         1
   0.660         0
   0.675         1
   0.690         0
   0.705         0
   0.720         0
   0.735         1
   0.750         0
   0.765         2
   0.780         2
   0.795         3
   0.810         3
   0.825         3
   0.840         1
   0.855         3
   0.870         3
   0.885         7
   0.900         6
   0.915        10
   0.930        16
   0.945        15
   0.960        22
   0.975        27
   0.990        37
   1.005        35
   1.020        37
   1.035        59
   1.050        51
   1.065        55
   1.080        67
   1.095        65
   1.110        88
   1.125        83
   1.140        85
   1.155        84
   1.170        91
   1.185        86
   1.200        86
   1.215       101
   1.230        80
   1.245        77
   1.260        75
   1.275        74
   1.290        72
   1.305        81
   1.320        62
   1.335        59
   1.350        63
   1.365        61
   1.380        71
   1.395        68
   1.410        51
   1.425        59
   1.440        67
   1.455        53
   1.470        61
   1.485        62
   1.500        57
   1.515        57
   1.530        51
   1.545        46
   1.560        48
   1.575        47
   1.590        52
   1.605        52
   1.620        52
   1.635        52
   1.650        50
   1.665        53
   1.680        52
   1.695        49
   1.710        46
   1.725        43
   1.740        40
   1.755        54
   1.770        49
   1.785        42
   1.800        49
   1.815        46
   1.830        46
   1.845        38
   1.860        40
   1.875        37
   1.890        50
   1.905        46
   1.920        41
   1.935        47
   1.950        46
   1.965        41
   1.980        35
   1.995        37
   2.010        50
   2.025        38
   2.040        34
   2.055        42
   2.070        48
   2.085        38
   2.100        44
   2.115        44
   2.130        45
   2.145        51
   2.160        42
   2.175        47
   2.190        43
   2.205        48
   2.220        40
   2.235        33
   2.250        43
   2.265        47
   2.280        42
   2.295        37
   2.310        39
   2.325        30
   2.340        40
   2.355        37
   2.370        38
   2.385        35
   2.400        38
   2.415        44
   2.430        49
   2.445        37
   2.460        37
   2.475        32
   2.490        32
   2.505        45
   2.520        33
   2.535        34
   2.550        35
   2.565        33
   2.580        29
   2.595        37
   2.610        40
   2.625        40
   2.640        49
   2.655        38
   2.670        38
   2.685        40
   2.700        35
   2.715        33
   2.730        35
   2.745        29
   2.760        39
   2.775        40
   2.790        30
   2.805        27
   2.820        31
   2.835        36
   2.850        34
   2.865        36
   2.880        35
   2.895        34
   2.910        45
   2.925        39
   2.940        40
   2.955        40
   2.970        44
   2.985        43
   3.000        35
   3.015        48
   3.030        41
   3.045        30
   3.060        44
   3.075        37
   3.090        39
   3.105        36
   3.120        42
   3.135        41
   3.150        45
   3.165        39
   3.180        38
   3.195        51
   3.210        49
   3.225        40
   3.240        39
   3.255        45
   3.270        49
   3.285        50
   3.300        41
   3.315        34
   3.330        40
   3.345        50
   3.360        37
   3.375        38
   3.390        44
   3.405        42
   3.420        51
   3.435        53
   3.450        46
   3.465        52
   3.480        50
   3.495        51
   3.510        53
   3.525        49
   3.540        52
   3.555        49
   3.570        44
   3.585        47
   3.600        51
   3.615        42
   3.630        46
   3.645        53
   3.660        61
   3.675        44
   3.690        46
   3.705        59
   3.720        38
   3.735        45
   3.750        39
   3.765        40
   3.780        52
   3.795        42
   3.810        46
   3.825        38
   3.840        46
   3.855        53
   3.870        54
   3.885        45
   3.900        40
   3.915        53
   3.930        43
   3.945        56
   3.960        53
   3.975        61
   3.990        51
   4.005        47
   4.020        52
   4.035        39
   4.050        44
   4.065        51
   4.080        41
   4.095        50
   4.110        54
   4.125        46
   4.140        51
   4.155        50
   4.170        60
   4.185        56
   4.200        49
   4.215        53
   4.230        51
   4.245        67
   4.260        62
   4.275        53
   4.290        64
   4.305        51
   4.320        47
   4.335        47
   4.350        47
   4.365        46
   4.380        55
   4.395        60
   4.410        43
   4.425        55
   4.440        45
   4.455        53
   4.470        51
   4.485        57
   4.500        50
   4.515        53
   4.530        51
   4.545        53
   4.560        55
   4.575        54
   4.590        62
   4.605        57
   4.620        49
   4.635        48
   4.650        46
   4.665        54
   4.680        53
   4.695        54
   4.710        68
   4.725        60
   4.740        55
   4.755        47
   4.770        56
   4.785        50
   4.800        46
   4.815        55
   4.830        58
   4.845        57
   4.860        59
   4.875        51
   4.890        49
   4.905        54
   4.920        63
   4.935        61
   4.950        55
   4.965        70
   4.980        55
   4.995        63
   5.010        61
   5.025        53
   5.040        50
   5.055        61
   5.070        57
   5.085        55
   5.100        53
   5.115        58
   5.130        61
   5.145        62
   5.160        60
   5.175        56
   5.190        58
   5.205        64
   5.220        48
   5.235        43
   5.250        56
   5.265        56
   5.280        64
   5.295        50
   5.310        57
   5.325        55
   5.340        53
   5.355        55
   5.370        68
   5.385        68
   5.400        61
   5.415        45
   5.430        54
   5.445        59
   5.460        55
   5.475        55
   5.490        54
   5.505        44
   5.520        50
   5.535        57
   5.550        62
   5.565        65
   5.580        58
   5.595        64
   5.610        63
   5.625        49
   5.640        46
   5.655        55
   5.670        50
   5.685        43
   5.700        59
   5.715        69
   5.730        56
   5.745        54
   5.760        67
   5.775        49
   5.790        55
   5.805        62
   5.820        66
   5.835        65
   5.850        55
   5.865        59
   5.880        64
   5.895        55
   5.910        60
   5.925        60
   5.940        59
   5.955        68
   5.970        75
   5.985        63
   6.000        70
   6.015        67
   6.030        65
   6.045        62
   6.060        54
   6.075        56
   6.090        59
   6.105        59
   6.120        55
   6.135        61
   6.150        60
   6.165        64
   6.180        66
   6.195        78
   6.210        57
   6.225        48
   6.240        51
   6.255        58
   6.270        64
   6.285        55
   6.300        58
   6.315        58
   6.330        67
   6.345        65
   6.360        66
   6.375        73
   6.390        59
   6.405        67
   6.420        57
   6.435        66
   6.450        69
   6.465        65
   6.480        65
   6.495        67
   6.510        64
   6.525        71
   6.540        55
   6.555        65
   6.570        66
   6.585        62
   6.600        63
   6.615        65
   6.630        60
   6.645        60
   6.660        61
   6.675        77
   6.690        80
   6.705        68
   6.720        66
   6.735        67
   6.750        68
   6.765        59
   6.780        63
   6.795        66
   6.810        61
   6.825        65
   6.840        66
   6.855        59
   6.870        51
   6.885        63
   6.900        69
   6.915        63
   6.930        65
   6.945        70
   6.960        68
   6.975        69
   6.990        82
   7.005        67
   7.020        70
   7.035        77
   7.050        73
   7.065        70
   7.080        59
   7.095        72
   7.110        77
   7.125        67
   7.140        70
   7.155        68
   7.170        57
   7.185        63
   7.200        60
   7.215        60
[truncated: 15,884,522 more chars]
